# Supplementary material for: Cerebrospinal fluid metabolomic and postpartum depression: A Mendelian randomization study
Source: Medicine (Baltimore). 2025 Oct 24;104(43):e45489. doi: 10.1097/MD.0000000000045489 (PMC12558325; doi:10.1097/MD.0000000000045489)
Supplement: Supplementary file 1 [file medi-104-e45489-s001.xlsx]

## Sheet: Sheet1
The exhaustive list of these 338 Cerebrospinal fluid metabolites
study_id	reported_trait
GCST90026002	Bilirubin (z,z) levels
GCST90026003	Cholesterol levels
GCST90026004	Lysine levels
GCST90026005	Tyrosine levels
GCST90026006	Pyroglutamine levels
GCST90026007	Cortisol levels
GCST90026008	Lactate levels
GCST90026009	Sulfate levels
GCST90026010	1,5-anhydroglucitol (1,5-ag) levels
GCST90026011	Kynurenine levels
GCST90026012	Asparagine levels
GCST90026013	Glycine levels
GCST90026014	Proline levels
GCST90026015	Ornithine levels
GCST90026016	Citrulline levels
GCST90026017	Acetoacetate levels
GCST90026018	Sphingomyelin (d18:1/14:0, d16:1/16:0) levels
GCST90026019	Sphingomyelin (d18:1/18:1, d18:2/18:0) levels
GCST90026020	Sphingomyelin (d18:1/20:0, d16:1/22:0) levels
GCST90026021	Sphingomyelin (d18:1/20:1, d18:2/20:0) levels
GCST90026022	Sphingomyelin (d18:1/22:1, d18:2/22:0, d16:1/24:1) levels
GCST90026023	Sphingomyelin (d18:1/24:1, d18:2/24:0) levels
GCST90026024	Sphingomyelin (d18:2/16:0, d18:1/16:1) levels
GCST90026025	Sphingomyelin (d18:2/24:1, d18:1/24:2) levels
GCST90026026	Allantoin levels
GCST90026027	Alpha-ketoglutarate levels
GCST90026028	Dimethylglycine levels
GCST90026029	Glucuronate levels
GCST90026030	Glycerol 3-phosphate levels
GCST90026031	Hypoxanthine levels
GCST90026032	3-indoxyl sulfate levels
GCST90026033	Inosine levels
GCST90026034	Malate levels
GCST90026035	Taurine levels
GCST90026036	Uridine levels
GCST90026037	Xanthine levels
GCST90026038	Phosphate levels
GCST90026039	3-hydroxyisobutyrate levels
GCST90026040	5-oxoproline levels
GCST90026041	P-cresol sulfate levels
GCST90026042	(N(1) + N(8))-acetylspermidine levels
GCST90026043	1,2-dipalmitoyl-gpc (16:0/16:0) levels
GCST90026044	1-(1-enyl-palmitoyl)-2-arachidonoyl-gpc (p-16:0/20:4) levels
GCST90026045	1-(1-enyl-palmitoyl)-2-oleoyl-gpc (p-16:0/18:1) levels
GCST90026046	1-arachidonoyl-gpc (20:4n6) levels
GCST90026047	1-linoleoyl-gpc (18:2) levels
GCST90026048	1-methylhistidine levels
GCST90026049	1-methylnicotinamide levels
GCST90026050	1-myristoyl-2-palmitoyl-gpc (14:0/16:0) levels
GCST90026051	1-oleoyl-GPC (18:1) levels
GCST90026315	X-23308 levels
GCST90026316	Ethyl beta-glucopyranoside levels
GCST90026317	X-23587 levels
GCST90026318	X-23590 levels
GCST90026319	X-23593 levels
GCST90026320	X-23639 levels
GCST90026321	X-23644 levels
GCST90026322	X-23652 levels
GCST90026323	X-23739 levels
GCST90026324	X-24228 levels
GCST90026325	X-24295 levels
GCST90026326	3-(3-amino-3-carboxypropyl)uridine levels
GCST90026327	X-24337 levels
GCST90026328	X-24431 levels
GCST90026329	X-24452 levels
GCST90026330	X-24686 levels
GCST90026331	X-24699 levels
GCST90026332	3-amino-2-piperidone levels
GCST90026333	X-24813 levels
GCST90026334	X-24952 levels
GCST90026335	X-25109 levels
GCST90026336	N6-methyllysine levels
GCST90025999	Glucose levels
GCST90026000	Creatinine levels
GCST90026001	Urate levels
GCST90026052	1-palmitoyl-2-arachidonoyl-gpc (16:0/20:4n6) levels
GCST90026053	1-palmitoyl-2-docosahexaenoyl-gpc (16:0/22:6) levels
GCST90026054	1-palmitoyl-2-linoleoyl-gpc (16:0/18:2) levels
GCST90026055	1-palmitoyl-2-oleoyl-gpc (16:0/18:1) levels
GCST90026056	1-palmitoyl-2-palmitoleoyl-gpc (16:0/16:1) levels
GCST90026057	1-palmitoyl-2-stearoyl-gpc (16:0/18:0) levels
GCST90026058	1-palmitoyl-2-stearoyl-gpc (16:0/18:0) levels
GCST90026059	1-ribosyl-imidazoleacetate levels
GCST90026060	1-stearoyl-2-arachidonoyl-gpc (18:0/20:4) levels
GCST90026061	1-stearoyl-2-docosahexaenoyl-gpc (18:0/22:6) levels
GCST90026062	1-stearoyl-2-linoleoyl-gpc (18:0/18:2) levels
GCST90026063	1-stearoyl-2-oleoyl-gpc (18:0/18:1) levels
GCST90026064	1-stearoyl-gpc (18:0) levels
GCST90026065	2'-deoxyuridine levels
GCST90026066	2'-o-methylcytidine levels
GCST90026067	2,3-dihydroxy-2-methylbutyrate levels
GCST90026068	2,3-dihydroxyisovalerate levels
GCST90026069	2-aminobutyrate levels
GCST90026070	2-aminophenol sulfate levels
GCST90026071	2-hydroxy-3-methylvalerate levels
GCST90026072	2-hydroxyadipate levels
GCST90026073	2-hydroxybutyrate/2-hydroxyisobutyrate levels
GCST90026074	2-hydroxyglutarate levels
GCST90026075	2-oxoadipate levels
GCST90026076	2-piperidinone levels
GCST90026077	3-(4-hydroxyphenyl)lactate levels
GCST90026078	3-carboxy-4-methyl-5-propyl-2-furanpropanoate (cmpf) levels
GCST90026079	3-hydroxy-2-ethylpropionate levels
GCST90026080	3-hydroxy-3-methylglutarate levels
GCST90026081	3-hydroxybutyrate (bhba) levels
GCST90026082	3-hydroxyhexanoate levels
GCST90026083	3-hydroxyoctanoate levels
GCST90026084	3-hydroxypyridine sulfate levels
GCST90026085	3-hydroxystachydrine levels
GCST90026086	3-methoxytyramine sulfate levels
GCST90026087	3-methoxytyrosine levels
GCST90026088	3-methyl-2-oxobutyrate levels
GCST90026089	3-methyl-2-oxovalerate levels
GCST90026090	3-methylglutaconate levels
GCST90026091	3-methylglutarylcarnitine (2) levels
GCST90026092	3-methylhistidine levels
GCST90026093	3-methylxanthine levels
GCST90026094	3-ureidopropionate levels
GCST90026095	4-acetamidobutanoate levels
GCST90026096	4-methyl-2-oxopentanoate levels
GCST90026097	4-methylcatechol sulfate levels
GCST90026098	5,6-dihydrothymine levels
GCST90026099	5,6-dihydrouridine levels
GCST90026100	5-acetylamino-6-amino-3-methyluracil levels
GCST90026101	5-hydroxyhexanoate levels
GCST90026102	5-hydroxyindoleacetate levels
GCST90026103	5-methylcytidine levels
GCST90026104	5-methylthioadenosine (mta) levels
GCST90026105	5-methyluridine (ribothymidine) levels
GCST90026106	6-oxopiperidine-2-carboxylate levels
GCST90026107	7-alpha-hydroxy-3-oxo-4-cholestenoate (7-hoca) levels
GCST90026108	7-methylguanine levels
GCST90026109	7-methylxanthine levels
GCST90026110	Acetylcarnitine (c2) levels
GCST90026111	Acisoga levels
GCST90026112	Adenine levels
GCST90026113	Adenosine 3',5'-cyclic monophosphate (camp) levels
GCST90026114	Alanine levels
GCST90026115	Alpha-hydroxyisocaproate levels
GCST90026116	Alpha-hydroxyisovalerate levels
GCST90026117	Alpha-ketoglutaramate levels
GCST90026118	Alpha-tocopherol levels
GCST90026119	Arabinose levels
GCST90026120	Arabitol/xylitol levels
GCST90026121	Arabonate/xylonate levels
GCST90026122	Arachidonate (20:4n6) levels
GCST90026123	Argininate levels
GCST90026124	Arginine levels
GCST90026125	Argininosuccinate levels
GCST90026126	Ascorbate (vitamin c) levels
GCST90026290	X-11795 levels
GCST90026291	X-12007 levels
GCST90026292	X-12015 levels
GCST90026293	X-12100 levels
GCST90026294	X-12101 levels
GCST90026295	X-12104 levels
GCST90026296	Ascorbic acid 3-sulfate levels
GCST90026297	X-12411 levels
GCST90026298	X-12906 levels
GCST90026299	1-carboxyethylvaline levels
GCST90026300	X-13728 levels
GCST90026301	X-14056 levels
GCST90026302	1-methyl-5-imidazoleacetate levels
GCST90026303	X-15245 levels
GCST90026304	1-carboxyethylphenylalanine levels
GCST90026305	X-15674 levels
GCST90026306	N,n,n-trimethyl-alanylproline betaine (tmap) levels
GCST90026307	X-18887 levels
GCST90026308	X-19438 levels
GCST90026309	X-21286 levels
GCST90026310	Butyrate (4:0) levels
GCST90026311	X-21733 levels
GCST90026312	2-o-methylascorbic acid levels
GCST90026313	X-22162 levels
GCST90026314	4-chlorobenzoic acid levels
GCST90026202	Methylsuccinoylcarnitine levels
GCST90026203	Myo-inositol levels
GCST90026204	N-acetyl-3-methylhistidine levels
GCST90026205	N-acetyl-aspartyl-glutamate (naag) levels
GCST90026206	N-acetyl-beta-alanine levels
GCST90026207	N-acetyl-isoputreanine levels
GCST90026208	N-acetylalanine levels
GCST90026209	N-acetylarginine levels
GCST90026210	N-acetylasparagine levels
GCST90026211	N-acetylaspartate (naa) levels
GCST90026212	N-acetylglucosamine/n-acetylgalactosamine levels
GCST90026213	N-acetylglutamate levels
GCST90026214	N-acetylglutamine levels
GCST90026215	N-acetylglycine levels
GCST90026216	N-acetylhistidine levels
GCST90026217	N-acetylisoleucine levels
GCST90026218	N-acetylleucine levels
GCST90026219	N-acetylmethionine levels
GCST90026220	N-acetylneuraminate levels
GCST90026221	N-acetylphenylalanine levels
GCST90026222	N-acetylputrescine levels
GCST90026223	N-acetylserine levels
GCST90026224	N-acetyltaurine levels
GCST90026225	N-acetylthreonine levels
GCST90026226	N-acetylvaline levels
GCST90026227	N-delta-acetylornithine levels
GCST90026228	N-formylanthranilic acid levels
GCST90026229	N-formylmethionine levels
GCST90026230	N-trimethyl 5-aminovalerate levels
GCST90026231	N1-methyl-2-pyridone-5-carboxamide levels
GCST90026232	N1-methyladenosine levels
GCST90026233	N1-methylinosine levels
GCST90026234	N2,n2-dimethylguanosine levels
GCST90026235	N6,n6,n6-trimethyllysine levels
GCST90026236	N6-carbamoylthreonyladenosine levels
GCST90026237	N6-succinyladenosine levels
GCST90026238	Nicotinamide riboside levels
GCST90026239	O-sulfo-l-tyrosine levels
GCST90026240	Octanoylcarnitine (c8) levels
GCST90026241	Orotate levels
GCST90026242	Orotidine levels
GCST90026243	Oxalate (ethanedioate) levels
GCST90026244	Palmitoyl dihydrosphingomyelin (d18:0/16:0) levels
GCST90026245	Palmitoyl sphingomyelin (d18:1/16:0) levels
GCST90026246	Pantothenate levels
GCST90026247	Phenol sulfate levels
GCST90026248	Phenylacetylglutamine levels
GCST90026249	Phenylalanine levels
GCST90026250	Phenyllactate (pla) levels
GCST90026251	Pipecolate levels
GCST90026152	Dimethylarginine (sdma + adma) levels
GCST90026153	Dimethylmalonic acid levels
GCST90026154	Dopamine 3-o-sulfate levels
GCST90026155	Ergothioneine levels
GCST90026156	Erythritol levels
GCST90026157	Erythronate levels
GCST90026158	Ethylmalonate levels
GCST90026159	Fructose levels
GCST90026160	Galactonate levels
GCST90026161	Galactosylglycerol levels
GCST90026162	Gamma-glutamyl-alpha-lysine levels
GCST90026163	Gamma-glutamylglutamine levels
GCST90026164	Gamma-glutamylleucine levels
GCST90026165	Gamma-glutamylphenylalanine levels
GCST90026166	Gamma-glutamylthreonine levels
GCST90026167	Gamma-glutamylvaline levels
GCST90026168	Gluconate levels
GCST90026169	Glutamate levels
GCST90026170	Glutamine levels
GCST90026171	Glutarylcarnitine (c5-dc) levels
GCST90026172	Glycerate levels
GCST90026173	Glycerol levels
GCST90026174	Glycerophosphoinositol levels
GCST90026175	Guaiacol sulfate levels
GCST90026176	Guanosine levels
GCST90026127	Behenoyl sphingomyelin (d18:1/22:0) levels
GCST90026128	Benzoate levels
GCST90026129	Beta-alanine levels
GCST90026130	Beta-citrylglutamate levels
GCST90026131	Beta-hydroxyisovalerate levels
GCST90026132	Betaine levels
GCST90026133	C-glycosyltryptophan levels
GCST90026134	Caffeine levels
GCST90026135	Carboxyethyl-gaba levels
GCST90026136	Carnitine levels
GCST90026137	Catechol sulfate levels
GCST90026138	Choline levels
GCST90026139	Choline phosphate levels
GCST90026140	Citramalate levels
GCST90026141	Citrate levels
GCST90026142	Cortisone levels
GCST90026143	Creatine levels
GCST90026144	Cys-gly, oxidized levels
GCST90026145	Cysteine levels
GCST90026146	Cysteinylglycine levels
GCST90026147	Cysteinylglycine disulfide levels
GCST90026148	Cytidine levels
GCST90026149	Deoxycarnitine levels
GCST90026150	Diglycerol levels
GCST90026151	Dimethyl sulfone levels
GCST90026177	Gulonate levels
GCST90026178	Hippurate levels
GCST90026179	Histidine levels
GCST90026180	Homoarginine levels
GCST90026181	Homocarnosine levels
GCST90026182	Homostachydrine levels
GCST90026183	Homovanillate (hva) levels
GCST90026184	Hydroxy-cmpf levels
GCST90026185	Hydroxyasparagine levels
GCST90026186	Indoleacetate levels
GCST90026187	Isobutyrylcarnitine (c4) levels
GCST90026188	Isocitrate levels
GCST90026189	Isoleucine levels
GCST90026190	Isovalerate (i5:0) levels
GCST90026191	Kynurenate levels
GCST90026192	Leucine levels
GCST90026193	Maleate levels
GCST90026194	Mannitol/sorbitol levels
GCST90026195	Mannose levels
GCST90026196	Methionine levels
GCST90026197	Methionine sulfone levels
GCST90026198	Methionine sulfoxide levels
GCST90026199	Methyl glucopyranoside (alpha + beta) levels
GCST90026200	Methylmalonate (mma) levels
GCST90026201	Methylsuccinate levels
GCST90026252	Propionylcarnitine (c3) levels
GCST90026253	Pseudouridine levels
GCST90026254	Pyridoxal levels
GCST90026255	Pyridoxate levels
GCST90026256	Pyruvate levels
GCST90026257	Quinate levels
GCST90026258	Ribitol levels
GCST90026259	Ribonate levels
GCST90026260	Ribulonate/xylulonate levels
GCST90026261	S-1-pyrroline-5-carboxylate levels
GCST90026262	S-methylcysteine levels
GCST90026263	Salicylate levels
GCST90026264	Serine levels
GCST90026265	Spermidine levels
GCST90026266	Stachydrine levels
GCST90026267	Stearoyl sphingomyelin (d18:1/18:0) levels
GCST90026268	Succinimide levels
GCST90026269	Succinylcarnitine (c4-dc) levels
GCST90026270	Tartarate levels
GCST90026271	Tartronate (hydroxymalonate) levels
GCST90026272	Theobromine levels
GCST90026273	Theophylline levels
GCST90026274	Thioproline levels
GCST90026275	Threonate levels
GCST90026276	Threonine levels
GCST90026277	Trans-4-hydroxyproline levels
GCST90026278	Trigonelline (n'-methylnicotinate) levels
GCST90026279	Trimethylamine n-oxide levels
GCST90026280	Tryptophan levels
GCST90026281	Tryptophan betaine levels
GCST90026282	Uracil levels
GCST90026283	Urea levels
GCST90026284	Valine levels
GCST90026285	X-10457 levels
GCST90026286	X-11261 levels
GCST90026287	2,3-dihydroxy-5-methylthio-4-pentenoate (dmtpa) levels
GCST90026288	X-11612 levels
GCST90026289	X-11787 levels

## Sheet: Sheet2
Detailed information about these chosen SNPs and their characteristics
SNP	chr	pos	beta.outcome	se.outcome	samplesize.outcome	pval.outcome	eaf.outcome	effect_allele.outcome	other_allele.outcome	outcome	id.outcome	originalname.outcome	outcome.deprecated	mr_keep.outcome	data_source.outcome	proxy.outcome	target_snp.outcome	proxy_snp.outcome	target_a1.outcome	target_a2.outcome	proxy_a1.outcome	proxy_a2.outcome
rs77195313	1	207440592	0.0092	0.1009	NA	0.9275	0.008176	C	T	Postpartum depression || id:finn-b-O15_POSTPART_DEPR	finn-b-O15_POSTPART_DEPR	Postpartum depression	Postpartum depression || ||	TRUE	igd	NA	NA	NA	NA	NA	NA	NA
rs60467252	1	207824382	-0.0123	0.0257	NA	0.6327	0.1458	A	G	Postpartum depression || id:finn-b-O15_POSTPART_DEPR	finn-b-O15_POSTPART_DEPR	Postpartum depression	Postpartum depression || ||	TRUE	igd	NA	NA	NA	NA	NA	NA	NA
rs12088231	1	216634752	-0.072	0.0591	NA	0.223	0.02334	A	G	Postpartum depression || id:finn-b-O15_POSTPART_DEPR	finn-b-O15_POSTPART_DEPR	Postpartum depression	Postpartum depression || ||	TRUE	igd	NA	NA	NA	NA	NA	NA	NA
rs76006259	1	222727312	-0.0407	0.0492	NA	0.4078	0.03587	A	G	Postpartum depression || id:finn-b-O15_POSTPART_DEPR	finn-b-O15_POSTPART_DEPR	Postpartum depression	Postpartum depression || ||	TRUE	igd	NA	NA	NA	NA	NA	NA	NA
rs1977414	1	230852551	-0.0046	0.0197	NA	0.8155	0.2986	T	C	Postpartum depression || id:finn-b-O15_POSTPART_DEPR	finn-b-O15_POSTPART_DEPR	Postpartum depression	Postpartum depression || ||	TRUE	igd	NA	NA	NA	NA	NA	NA	NA
rs114254341	1	239513206	-0.0369	0.03	NA	0.2178	0.1037	C	A	Postpartum depression || id:finn-b-O15_POSTPART_DEPR	finn-b-O15_POSTPART_DEPR	Postpartum depression	Postpartum depression || ||	TRUE	igd	NA	NA	NA	NA	NA	NA	NA
rs10924388	1	246083889	0.0502	0.0341	NA	0.1405	0.07845	A	C	Postpartum depression || id:finn-b-O15_POSTPART_DEPR	finn-b-O15_POSTPART_DEPR	Postpartum depression	Postpartum depression || ||	TRUE	igd	NA	NA	NA	NA	NA	NA	NA
rs142545017	1	247941928	-0.2624	0.152	NA	0.0843296	0.003971	T	C	Postpartum depression || id:finn-b-O15_POSTPART_DEPR	finn-b-O15_POSTPART_DEPR	Postpartum depression	Postpartum depression || ||	TRUE	igd	NA	NA	NA	NA	NA	NA	NA
rs75644374	2	3402454	0.1151	0.0722	NA	0.1112	0.01588	T	C	Postpartum depression || id:finn-b-O15_POSTPART_DEPR	finn-b-O15_POSTPART_DEPR	Postpartum depression	Postpartum depression || ||	TRUE	igd	NA	NA	NA	NA	NA	NA	NA
rs2003328	2	3822442	0.0198	0.0181	NA	0.2717	0.5167	C	T	Postpartum depression || id:finn-b-O15_POSTPART_DEPR	finn-b-O15_POSTPART_DEPR	Postpartum depression	Postpartum depression || ||	TRUE	igd	NA	NA	NA	NA	NA	NA	NA
rs4668561	2	8212939	0.0387	0.0188	NA	0.0396899	0.3592	T	C	Postpartum depression || id:finn-b-O15_POSTPART_DEPR	finn-b-O15_POSTPART_DEPR	Postpartum depression	Postpartum depression || ||	TRUE	igd	NA	NA	NA	NA	NA	NA	NA
rs2745950	1	208060806	-0.0025	0.0188	NA	0.896	0.3608	A	G	Postpartum depression || id:finn-b-O15_POSTPART_DEPR	finn-b-O15_POSTPART_DEPR	Postpartum depression	Postpartum depression || ||	TRUE	igd	NA	NA	NA	NA	NA	NA	NA
rs12750037	1	209681972	0.0433	0.0406	NA	0.2864	0.0517	A	G	Postpartum depression || id:finn-b-O15_POSTPART_DEPR	finn-b-O15_POSTPART_DEPR	Postpartum depression	Postpartum depression || ||	TRUE	igd	NA	NA	NA	NA	NA	NA	NA
rs72755979	1	224498928	-0.0074	0.1001	NA	0.9409	0.008335	A	T	Postpartum depression || id:finn-b-O15_POSTPART_DEPR	finn-b-O15_POSTPART_DEPR	Postpartum depression	Postpartum depression || ||	TRUE	igd	NA	NA	NA	NA	NA	NA	NA
rs56268212	1	226251338	-0.0086	0.1092	NA	0.9371	0.006832	T	C	Postpartum depression || id:finn-b-O15_POSTPART_DEPR	finn-b-O15_POSTPART_DEPR	Postpartum depression	Postpartum depression || ||	TRUE	igd	NA	NA	NA	NA	NA	NA	NA
rs115229866	1	235705131	-0.0241	0.0667	NA	0.7173	0.01878	T	C	Postpartum depression || id:finn-b-O15_POSTPART_DEPR	finn-b-O15_POSTPART_DEPR	Postpartum depression	Postpartum depression || ||	TRUE	igd	NA	NA	NA	NA	NA	NA	NA
rs78307427	1	236540883	-0.0099	0.0386	NA	0.7982	0.06236	G	A	Postpartum depression || id:finn-b-O15_POSTPART_DEPR	finn-b-O15_POSTPART_DEPR	Postpartum depression	Postpartum depression || ||	TRUE	igd	NA	NA	NA	NA	NA	NA	NA
rs146363735	2	610778	0.0407	0.1004	NA	0.6853	0.008799	A	G	Postpartum depression || id:finn-b-O15_POSTPART_DEPR	finn-b-O15_POSTPART_DEPR	Postpartum depression	Postpartum depression || ||	TRUE	igd	NA	NA	NA	NA	NA	NA	NA
rs78132394	1	198733214	0.1189	0.0871	NA	0.1721	0.01115	T	C	Postpartum depression || id:finn-b-O15_POSTPART_DEPR	finn-b-O15_POSTPART_DEPR	Postpartum depression	Postpartum depression || ||	TRUE	igd	NA	NA	NA	NA	NA	NA	NA
rs191340005	1	199956190	0.0107	0.0845	NA	0.899	0.01196	T	G	Postpartum depression || id:finn-b-O15_POSTPART_DEPR	finn-b-O15_POSTPART_DEPR	Postpartum depression	Postpartum depression || ||	TRUE	igd	NA	NA	NA	NA	NA	NA	NA
rs35247600	1	201987380	0.0115	0.0186	NA	0.5354	0.3901	C	T	Postpartum depression || id:finn-b-O15_POSTPART_DEPR	finn-b-O15_POSTPART_DEPR	Postpartum depression	Postpartum depression || ||	TRUE	igd	NA	NA	NA	NA	NA	NA	NA
rs141523342	1	202103312	-0.2748	0.1024	NA	0.00730903	0.00827	T	G	Postpartum depression || id:finn-b-O15_POSTPART_DEPR	finn-b-O15_POSTPART_DEPR	Postpartum depression	Postpartum depression || ||	TRUE	igd	NA	NA	NA	NA	NA	NA	NA
rs11587072	1	203007338	0.0013	0.028	NA	0.9616	0.1213	A	G	Postpartum depression || id:finn-b-O15_POSTPART_DEPR	finn-b-O15_POSTPART_DEPR	Postpartum depression	Postpartum depression || ||	TRUE	igd	NA	NA	NA	NA	NA	NA	NA
rs17187127	1	208298898	0.028	0.2016	NA	0.8894	0.002102	T	C	Postpartum depression || id:finn-b-O15_POSTPART_DEPR	finn-b-O15_POSTPART_DEPR	Postpartum depression	Postpartum depression || ||	TRUE	igd	NA	NA	NA	NA	NA	NA	NA
rs111916837	1	217310985	0.0223	0.037	NA	0.5459	0.06334	T	G	Postpartum depression || id:finn-b-O15_POSTPART_DEPR	finn-b-O15_POSTPART_DEPR	Postpartum depression	Postpartum depression || ||	TRUE	igd	NA	NA	NA	NA	NA	NA	NA
rs144861925	1	228551504	-0.0898	0.0602	NA	0.1357	0.02297	G	C	Postpartum depression || id:finn-b-O15_POSTPART_DEPR	finn-b-O15_POSTPART_DEPR	Postpartum depression	Postpartum depression || ||	TRUE	igd	NA	NA	NA	NA	NA	NA	NA
rs115314845	1	240443952	0.0057	0.0653	NA	0.931	0.01942	T	C	Postpartum depression || id:finn-b-O15_POSTPART_DEPR	finn-b-O15_POSTPART_DEPR	Postpartum depression	Postpartum depression || ||	TRUE	igd	NA	NA	NA	NA	NA	NA	NA
rs57517192	2	8840558	-0.0893	0.0722	NA	0.2161	0.01606	A	G	Postpartum depression || id:finn-b-O15_POSTPART_DEPR	finn-b-O15_POSTPART_DEPR	Postpartum depression	Postpartum depression || ||	TRUE	igd	NA	NA	NA	NA	NA	NA	NA
rs79546046	2	65711026	0.0293	0.0443	NA	0.5081	0.04364	A	G	Postpartum depression || id:finn-b-O15_POSTPART_DEPR	finn-b-O15_POSTPART_DEPR	Postpartum depression	Postpartum depression || ||	TRUE	igd	NA	NA	NA	NA	NA	NA	NA
rs77550152	2	66976166	0.0066	0.0518	NA	0.8981	0.03269	C	T	Postpartum depression || id:finn-b-O15_POSTPART_DEPR	finn-b-O15_POSTPART_DEPR	Postpartum depression	Postpartum depression || ||	TRUE	igd	NA	NA	NA	NA	NA	NA	NA
rs12992698	2	68962432	0.0331	0.0703	NA	0.637801	0.01679	A	G	Postpartum depression || id:finn-b-O15_POSTPART_DEPR	finn-b-O15_POSTPART_DEPR	Postpartum depression	Postpartum depression || ||	TRUE	igd	NA	NA	NA	NA	NA	NA	NA
rs145775901	2	75516335	-0.0325	0.0604	NA	0.590799	0.02313	C	G	Postpartum depression || id:finn-b-O15_POSTPART_DEPR	finn-b-O15_POSTPART_DEPR	Postpartum depression	Postpartum depression || ||	TRUE	igd	NA	NA	NA	NA	NA	NA	NA
rs189057771	2	77288076	0.0303	0.0729	NA	0.677801	0.01662	C	T	Postpartum depression || id:finn-b-O15_POSTPART_DEPR	finn-b-O15_POSTPART_DEPR	Postpartum depression	Postpartum depression || ||	TRUE	igd	NA	NA	NA	NA	NA	NA	NA
rs145936990	2	57226715	-0.0472	0.0972	NA	0.6273	0.009082	C	A	Postpartum depression || id:finn-b-O15_POSTPART_DEPR	finn-b-O15_POSTPART_DEPR	Postpartum depression	Postpartum depression || ||	TRUE	igd	NA	NA	NA	NA	NA	NA	NA
rs116702115	2	44327724	0.039	0.0428	NA	0.3623	0.04511	T	C	Postpartum depression || id:finn-b-O15_POSTPART_DEPR	finn-b-O15_POSTPART_DEPR	Postpartum depression	Postpartum depression || ||	TRUE	igd	NA	NA	NA	NA	NA	NA	NA
rs35527363	2	45727084	0.0246	0.0182	NA	0.176	0.5502	C	T	Postpartum depression || id:finn-b-O15_POSTPART_DEPR	finn-b-O15_POSTPART_DEPR	Postpartum depression	Postpartum depression || ||	TRUE	igd	NA	NA	NA	NA	NA	NA	NA
rs11125391	2	52083566	-0.0346	0.0199	NA	0.08202	0.3003	T	C	Postpartum depression || id:finn-b-O15_POSTPART_DEPR	finn-b-O15_POSTPART_DEPR	Postpartum depression	Postpartum depression || ||	TRUE	igd	NA	NA	NA	NA	NA	NA	NA
rs145750243	2	66092789	-0.1375	0.101	NA	0.1734	0.008581	T	C	Postpartum depression || id:finn-b-O15_POSTPART_DEPR	finn-b-O15_POSTPART_DEPR	Postpartum depression	Postpartum depression || ||	TRUE	igd	NA	NA	NA	NA	NA	NA	NA
rs17010504	2	75115687	-0.0217	0.0907	NA	0.8112	0.01026	A	G	Postpartum depression || id:finn-b-O15_POSTPART_DEPR	finn-b-O15_POSTPART_DEPR	Postpartum depression	Postpartum depression || ||	TRUE	igd	NA	NA	NA	NA	NA	NA	NA
rs74481848	2	29247786	0.1282	0.063	NA	0.0417196	0.02122	A	G	Postpartum depression || id:finn-b-O15_POSTPART_DEPR	finn-b-O15_POSTPART_DEPR	Postpartum depression	Postpartum depression || ||	TRUE	igd	NA	NA	NA	NA	NA	NA	NA
rs151147190	2	30098418	-0.0237	0.0342	NA	0.4882	0.0756	C	T	Postpartum depression || id:finn-b-O15_POSTPART_DEPR	finn-b-O15_POSTPART_DEPR	Postpartum depression	Postpartum depression || ||	TRUE	igd	NA	NA	NA	NA	NA	NA	NA
rs62141174	2	31699159	-0.0157	0.0312	NA	0.6133	0.09212	T	C	Postpartum depression || id:finn-b-O15_POSTPART_DEPR	finn-b-O15_POSTPART_DEPR	Postpartum depression	Postpartum depression || ||	TRUE	igd	NA	NA	NA	NA	NA	NA	NA
rs113237994	2	33889140	-0.0025	0.022	NA	0.9085	0.2174	G	A	Postpartum depression || id:finn-b-O15_POSTPART_DEPR	finn-b-O15_POSTPART_DEPR	Postpartum depression	Postpartum depression || ||	TRUE	igd	NA	NA	NA	NA	NA	NA	NA
rs4670394	2	34921787	-0.0223	0.0948	NA	0.8139	0.9906	T	C	Postpartum depression || id:finn-b-O15_POSTPART_DEPR	finn-b-O15_POSTPART_DEPR	Postpartum depression	Postpartum depression || ||	TRUE	igd	NA	NA	NA	NA	NA	NA	NA
rs11692645	2	35594944	-0.0385	0.0404	NA	0.3405	0.05287	C	G	Postpartum depression || id:finn-b-O15_POSTPART_DEPR	finn-b-O15_POSTPART_DEPR	Postpartum depression	Postpartum depression || ||	TRUE	igd	NA	NA	NA	NA	NA	NA	NA
rs11681215	2	37932085	-0.0144	0.0394	NA	0.715201	0.05605	G	A	Postpartum depression || id:finn-b-O15_POSTPART_DEPR	finn-b-O15_POSTPART_DEPR	Postpartum depression	Postpartum depression || ||	TRUE	igd	NA	NA	NA	NA	NA	NA	NA
rs62137216	2	40115356	-0.0217	0.0659	NA	0.7416	0.01983	G	C	Postpartum depression || id:finn-b-O15_POSTPART_DEPR	finn-b-O15_POSTPART_DEPR	Postpartum depression	Postpartum depression || ||	TRUE	igd	NA	NA	NA	NA	NA	NA	NA
rs186180900	2	40521886	0.0951	0.0893	NA	0.2873	0.01078	C	A	Postpartum depression || id:finn-b-O15_POSTPART_DEPR	finn-b-O15_POSTPART_DEPR	Postpartum depression	Postpartum depression || ||	TRUE	igd	NA	NA	NA	NA	NA	NA	NA
rs72820022	2	74994032	0.0297	0.0803	NA	0.711001	0.0134	C	G	Postpartum depression || id:finn-b-O15_POSTPART_DEPR	finn-b-O15_POSTPART_DEPR	Postpartum depression	Postpartum depression || ||	TRUE	igd	NA	NA	NA	NA	NA	NA	NA
rs56240022	2	75967604	-0.0548	0.0815	NA	0.5012	0.01262	T	C	Postpartum depression || id:finn-b-O15_POSTPART_DEPR	finn-b-O15_POSTPART_DEPR	Postpartum depression	Postpartum depression || ||	TRUE	igd	NA	NA	NA	NA	NA	NA	NA
rs182116193	1	209405339	0.1066	0.1703	NA	0.531401	0.003125	A	G	Postpartum depression || id:finn-b-O15_POSTPART_DEPR	finn-b-O15_POSTPART_DEPR	Postpartum depression	Postpartum depression || ||	TRUE	igd	NA	NA	NA	NA	NA	NA	NA
rs114864186	1	211944094	-0.0038	0.0585	NA	0.9484	0.02474	A	G	Postpartum depression || id:finn-b-O15_POSTPART_DEPR	finn-b-O15_POSTPART_DEPR	Postpartum depression	Postpartum depression || ||	TRUE	igd	NA	NA	NA	NA	NA	NA	NA
rs116716285	1	218095078	0.0605	0.171	NA	0.723401	0.002892	A	G	Postpartum depression || id:finn-b-O15_POSTPART_DEPR	finn-b-O15_POSTPART_DEPR	Postpartum depression	Postpartum depression || ||	TRUE	igd	NA	NA	NA	NA	NA	NA	NA
rs114819529	1	221642493	-0.0235	0.2251	NA	0.917	0.001715	A	G	Postpartum depression || id:finn-b-O15_POSTPART_DEPR	finn-b-O15_POSTPART_DEPR	Postpartum depression	Postpartum depression || ||	TRUE	igd	NA	NA	NA	NA	NA	NA	NA
rs115558742	2	10494984	0.0823	0.0737	NA	0.2636	0.01603	A	G	Postpartum depression || id:finn-b-O15_POSTPART_DEPR	finn-b-O15_POSTPART_DEPR	Postpartum depression	Postpartum depression || ||	TRUE	igd	NA	NA	NA	NA	NA	NA	NA
rs72798398	2	52573502	-0.0361	0.0272	NA	0.1849	0.1284	G	A	Postpartum depression || id:finn-b-O15_POSTPART_DEPR	finn-b-O15_POSTPART_DEPR	Postpartum depression	Postpartum depression || ||	TRUE	igd	NA	NA	NA	NA	NA	NA	NA
rs114649233	2	67488034	0.0327	0.055	NA	0.5526	0.02766	C	G	Postpartum depression || id:finn-b-O15_POSTPART_DEPR	finn-b-O15_POSTPART_DEPR	Postpartum depression	Postpartum depression || ||	TRUE	igd	NA	NA	NA	NA	NA	NA	NA
rs62149275	2	72519802	0.0164	0.028	NA	0.5592	0.1183	T	C	Postpartum depression || id:finn-b-O15_POSTPART_DEPR	finn-b-O15_POSTPART_DEPR	Postpartum depression	Postpartum depression || ||	TRUE	igd	NA	NA	NA	NA	NA	NA	NA
rs140015735	1	198620524	-0.0402	0.0785	NA	0.6086	0.01372	C	G	Postpartum depression || id:finn-b-O15_POSTPART_DEPR	finn-b-O15_POSTPART_DEPR	Postpartum depression	Postpartum depression || ||	TRUE	igd	NA	NA	NA	NA	NA	NA	NA
rs79172735	1	201928503	0.0335	0.0413	NA	0.418	0.05109	T	G	Postpartum depression || id:finn-b-O15_POSTPART_DEPR	finn-b-O15_POSTPART_DEPR	Postpartum depression	Postpartum depression || ||	TRUE	igd	NA	NA	NA	NA	NA	NA	NA
rs11579716	1	212644468	0.1217	0.1075	NA	0.2575	0.007234	C	G	Postpartum depression || id:finn-b-O15_POSTPART_DEPR	finn-b-O15_POSTPART_DEPR	Postpartum depression	Postpartum depression || ||	TRUE	igd	NA	NA	NA	NA	NA	NA	NA
rs56271743	2	12088169	0.0559	0.0769	NA	0.4675	0.01446	T	C	Postpartum depression || id:finn-b-O15_POSTPART_DEPR	finn-b-O15_POSTPART_DEPR	Postpartum depression	Postpartum depression || ||	TRUE	igd	NA	NA	NA	NA	NA	NA	NA
rs6719328	2	14059799	0.2141	0.1936	NA	0.269	0.002419	C	T	Postpartum depression || id:finn-b-O15_POSTPART_DEPR	finn-b-O15_POSTPART_DEPR	Postpartum depression	Postpartum depression || ||	TRUE	igd	NA	NA	NA	NA	NA	NA	NA
rs116478736	2	18033652	-0.0549	0.141	NA	0.697	0.004297	G	C	Postpartum depression || id:finn-b-O15_POSTPART_DEPR	finn-b-O15_POSTPART_DEPR	Postpartum depression	Postpartum depression || ||	TRUE	igd	NA	NA	NA	NA	NA	NA	NA
rs115238805	2	19909144	0.0559	0.0568	NA	0.3252	0.02618	T	A	Postpartum depression || id:finn-b-O15_POSTPART_DEPR	finn-b-O15_POSTPART_DEPR	Postpartum depression	Postpartum depression || ||	TRUE	igd	NA	NA	NA	NA	NA	NA	NA
rs72782339	2	20769618	0.082	0.0652	NA	0.2087	0.01957	A	G	Postpartum depression || id:finn-b-O15_POSTPART_DEPR	finn-b-O15_POSTPART_DEPR	Postpartum depression	Postpartum depression || ||	TRUE	igd	NA	NA	NA	NA	NA	NA	NA
rs138303451	2	27466906	-0.093	0.1593	NA	0.5592	0.003354	G	C	Postpartum depression || id:finn-b-O15_POSTPART_DEPR	finn-b-O15_POSTPART_DEPR	Postpartum depression	Postpartum depression || ||	TRUE	igd	NA	NA	NA	NA	NA	NA	NA
rs112497666	2	11152975	0.0131	0.0355	NA	0.7124	0.06957	C	G	Postpartum depression || id:finn-b-O15_POSTPART_DEPR	finn-b-O15_POSTPART_DEPR	Postpartum depression	Postpartum depression || ||	TRUE	igd	NA	NA	NA	NA	NA	NA	NA
rs10221942	2	12738587	-0.0865	0.056	NA	0.1223	0.9732	A	G	Postpartum depression || id:finn-b-O15_POSTPART_DEPR	finn-b-O15_POSTPART_DEPR	Postpartum depression	Postpartum depression || ||	TRUE	igd	NA	NA	NA	NA	NA	NA	NA
rs10164520	2	17268864	0.0074	0.0207	NA	0.7226	0.7478	T	A	Postpartum depression || id:finn-b-O15_POSTPART_DEPR	finn-b-O15_POSTPART_DEPR	Postpartum depression	Postpartum depression || ||	TRUE	igd	NA	NA	NA	NA	NA	NA	NA
rs144049374	2	17597779	-0.1755	0.105	NA	0.0947305	0.00764	G	A	Postpartum depression || id:finn-b-O15_POSTPART_DEPR	finn-b-O15_POSTPART_DEPR	Postpartum depression	Postpartum depression || ||	TRUE	igd	NA	NA	NA	NA	NA	NA	NA
rs2681029	2	23237164	0.0356	0.0191	NA	0.0614695	0.3434	G	A	Postpartum depression || id:finn-b-O15_POSTPART_DEPR	finn-b-O15_POSTPART_DEPR	Postpartum depression	Postpartum depression || ||	TRUE	igd	NA	NA	NA	NA	NA	NA	NA
rs75421128	1	4535051	0.132	0.1756	NA	0.4522	0.002819	A	C	Postpartum depression || id:finn-b-O15_POSTPART_DEPR	finn-b-O15_POSTPART_DEPR	Postpartum depression	Postpartum depression || ||	TRUE	igd	NA	NA	NA	NA	NA	NA	NA
rs4654564	1	4646484	-0.2833	0.2082	NA	0.1736	0.002026	T	C	Postpartum depression || id:finn-b-O15_POSTPART_DEPR	finn-b-O15_POSTPART_DEPR	Postpartum depression	Postpartum depression || ||	TRUE	igd	NA	NA	NA	NA	NA	NA	NA
rs61765004	1	4726073	0.006	0.0596	NA	0.9199	0.0242	A	G	Postpartum depression || id:finn-b-O15_POSTPART_DEPR	finn-b-O15_POSTPART_DEPR	Postpartum depression	Postpartum depression || ||	TRUE	igd	NA	NA	NA	NA	NA	NA	NA
rs145221477	1	4737340	-0.0679	0.051	NA	0.1832	0.03291	A	G	Postpartum depression || id:finn-b-O15_POSTPART_DEPR	finn-b-O15_POSTPART_DEPR	Postpartum depression	Postpartum depression || ||	TRUE	igd	NA	NA	NA	NA	NA	NA	NA
rs7547833	1	8742451	-0.0905	0.0451	NA	0.04469	0.9575	T	C	Postpartum depression || id:finn-b-O15_POSTPART_DEPR	finn-b-O15_POSTPART_DEPR	Postpartum depression	Postpartum depression || ||	TRUE	igd	NA	NA	NA	NA	NA	NA	NA
rs111941808	1	8815728	-0.0156	0.0543	NA	0.7741	0.02828	A	G	Postpartum depression || id:finn-b-O15_POSTPART_DEPR	finn-b-O15_POSTPART_DEPR	Postpartum depression	Postpartum depression || ||	TRUE	igd	NA	NA	NA	NA	NA	NA	NA
rs76837727	1	9013422	0.0434	0.0556	NA	0.4354	0.02668	T	C	Postpartum depression || id:finn-b-O15_POSTPART_DEPR	finn-b-O15_POSTPART_DEPR	Postpartum depression	Postpartum depression || ||	TRUE	igd	NA	NA	NA	NA	NA	NA	NA
rs744900	1	9248877	0.0347	0.0191	NA	0.0697204	0.3381	T	C	Postpartum depression || id:finn-b-O15_POSTPART_DEPR	finn-b-O15_POSTPART_DEPR	Postpartum depression	Postpartum depression || ||	TRUE	igd	NA	NA	NA	NA	NA	NA	NA
rs116052684	1	10711910	-0.1188	0.1111	NA	0.2849	0.007076	C	T	Postpartum depression || id:finn-b-O15_POSTPART_DEPR	finn-b-O15_POSTPART_DEPR	Postpartum depression	Postpartum depression || ||	TRUE	igd	NA	NA	NA	NA	NA	NA	NA
rs151263233	1	15657120	-0.0968	0.1174	NA	0.4097	0.006724	A	G	Postpartum depression || id:finn-b-O15_POSTPART_DEPR	finn-b-O15_POSTPART_DEPR	Postpartum depression	Postpartum depression || ||	TRUE	igd	NA	NA	NA	NA	NA	NA	NA
rs116455686	1	16057029	0.1722	0.1063	NA	0.1053	0.00762	G	A	Postpartum depression || id:finn-b-O15_POSTPART_DEPR	finn-b-O15_POSTPART_DEPR	Postpartum depression	Postpartum depression || ||	TRUE	igd	NA	NA	NA	NA	NA	NA	NA
rs34104114	1	26903175	0.0216	0.0393	NA	0.5823	0.05866	A	G	Postpartum depression || id:finn-b-O15_POSTPART_DEPR	finn-b-O15_POSTPART_DEPR	Postpartum depression	Postpartum depression || ||	TRUE	igd	NA	NA	NA	NA	NA	NA	NA
rs72677552	1	46591119	-0.021	0.1797	NA	0.9069	0.00276	G	A	Postpartum depression || id:finn-b-O15_POSTPART_DEPR	finn-b-O15_POSTPART_DEPR	Postpartum depression	Postpartum depression || ||	TRUE	igd	NA	NA	NA	NA	NA	NA	NA
rs146021462	1	17664064	-0.1612	0.0941	NA	0.0867401	0.00961	A	G	Postpartum depression || id:finn-b-O15_POSTPART_DEPR	finn-b-O15_POSTPART_DEPR	Postpartum depression	Postpartum depression || ||	TRUE	igd	NA	NA	NA	NA	NA	NA	NA
rs12566790	1	18908865	-0.0088	0.0325	NA	0.786401	0.08663	T	C	Postpartum depression || id:finn-b-O15_POSTPART_DEPR	finn-b-O15_POSTPART_DEPR	Postpartum depression	Postpartum depression || ||	TRUE	igd	NA	NA	NA	NA	NA	NA	NA
rs79820690	1	19261352	0.0334	0.0373	NA	0.3708	0.06241	C	G	Postpartum depression || id:finn-b-O15_POSTPART_DEPR	finn-b-O15_POSTPART_DEPR	Postpartum depression	Postpartum depression || ||	TRUE	igd	NA	NA	NA	NA	NA	NA	NA
rs79076288	1	42647010	-0.0483	0.0545	NA	0.3755	0.0295	T	C	Postpartum depression || id:finn-b-O15_POSTPART_DEPR	finn-b-O15_POSTPART_DEPR	Postpartum depression	Postpartum depression || ||	TRUE	igd	NA	NA	NA	NA	NA	NA	NA
rs114242793	1	49768495	0.0503	0.0677	NA	0.4571	0.01855	T	C	Postpartum depression || id:finn-b-O15_POSTPART_DEPR	finn-b-O15_POSTPART_DEPR	Postpartum depression	Postpartum depression || ||	TRUE	igd	NA	NA	NA	NA	NA	NA	NA
rs140898592	1	53800193	-0.054	0.0868	NA	0.533801	0.01167	T	G	Postpartum depression || id:finn-b-O15_POSTPART_DEPR	finn-b-O15_POSTPART_DEPR	Postpartum depression	Postpartum depression || ||	TRUE	igd	NA	NA	NA	NA	NA	NA	NA
rs141395440	1	92138599	0.397	0.3526	NA	0.2601	0.0008883	A	G	Postpartum depression || id:finn-b-O15_POSTPART_DEPR	finn-b-O15_POSTPART_DEPR	Postpartum depression	Postpartum depression || ||	TRUE	igd	NA	NA	NA	NA	NA	NA	NA
rs116453004	1	92509150	-0.2495	0.3249	NA	0.4426	0.0008797	T	C	Postpartum depression || id:finn-b-O15_POSTPART_DEPR	finn-b-O15_POSTPART_DEPR	Postpartum depression	Postpartum depression || ||	TRUE	igd	NA	NA	NA	NA	NA	NA	NA
rs61774562	1	95269324	-0.0163	0.0733	NA	0.8235	0.01589	T	G	Postpartum depression || id:finn-b-O15_POSTPART_DEPR	finn-b-O15_POSTPART_DEPR	Postpartum depression	Postpartum depression || ||	TRUE	igd	NA	NA	NA	NA	NA	NA	NA
rs144409110	1	97955794	-0.474	0.2604	NA	0.0687401	0.001454	T	C	Postpartum depression || id:finn-b-O15_POSTPART_DEPR	finn-b-O15_POSTPART_DEPR	Postpartum depression	Postpartum depression || ||	TRUE	igd	NA	NA	NA	NA	NA	NA	NA
rs77900427	1	98665745	-0.4916	0.3092	NA	0.1118	0.0008326	G	A	Postpartum depression || id:finn-b-O15_POSTPART_DEPR	finn-b-O15_POSTPART_DEPR	Postpartum depression	Postpartum depression || ||	TRUE	igd	NA	NA	NA	NA	NA	NA	NA
rs2152470	1	166705413	-0.0031	0.0189	NA	0.8694	0.3563	C	T	Postpartum depression || id:finn-b-O15_POSTPART_DEPR	finn-b-O15_POSTPART_DEPR	Postpartum depression	Postpartum depression || ||	TRUE	igd	NA	NA	NA	NA	NA	NA	NA
rs10910079	1	2394648	-0.1663	0.0516	NA	0.001258	0.03287	T	C	Postpartum depression || id:finn-b-O15_POSTPART_DEPR	finn-b-O15_POSTPART_DEPR	Postpartum depression	Postpartum depression || ||	TRUE	igd	NA	NA	NA	NA	NA	NA	NA
rs2088887	1	3116717	-0.0577	0.1634	NA	0.724001	0.003244	T	C	Postpartum depression || id:finn-b-O15_POSTPART_DEPR	finn-b-O15_POSTPART_DEPR	Postpartum depression	Postpartum depression || ||	TRUE	igd	NA	NA	NA	NA	NA	NA	NA
rs113607154	1	7004613	-0.06	0.0579	NA	0.3001	0.02469	T	G	Postpartum depression || id:finn-b-O15_POSTPART_DEPR	finn-b-O15_POSTPART_DEPR	Postpartum depression	Postpartum depression || ||	TRUE	igd	NA	NA	NA	NA	NA	NA	NA
rs141286844	1	12404329	0.0125	0.0587	NA	0.8311	0.02486	T	C	Postpartum depression || id:finn-b-O15_POSTPART_DEPR	finn-b-O15_POSTPART_DEPR	Postpartum depression	Postpartum depression || ||	TRUE	igd	NA	NA	NA	NA	NA	NA	NA
rs597479	1	43486624	-0.0168	0.0206	NA	0.4156	0.7391	T	G	Postpartum depression || id:finn-b-O15_POSTPART_DEPR	finn-b-O15_POSTPART_DEPR	Postpartum depression	Postpartum depression || ||	TRUE	igd	NA	NA	NA	NA	NA	NA	NA
rs183531202	1	49828774	-0.0237	0.076	NA	0.755499	0.01449	A	G	Postpartum depression || id:finn-b-O15_POSTPART_DEPR	finn-b-O15_POSTPART_DEPR	Postpartum depression	Postpartum depression || ||	TRUE	igd	NA	NA	NA	NA	NA	NA	NA
rs186406539	1	108231660	-0.1356	0.2414	NA	0.5743	0.001565	G	C	Postpartum depression || id:finn-b-O15_POSTPART_DEPR	finn-b-O15_POSTPART_DEPR	Postpartum depression	Postpartum depression || ||	TRUE	igd	NA	NA	NA	NA	NA	NA	NA
rs12408548	1	110821166	0.1062	0.0569	NA	0.0623204	0.02547	C	T	Postpartum depression || id:finn-b-O15_POSTPART_DEPR	finn-b-O15_POSTPART_DEPR	Postpartum depression	Postpartum depression || ||	TRUE	igd	NA	NA	NA	NA	NA	NA	NA
rs360604	1	115390019	0.005	0.0189	NA	0.7896	0.642	A	G	Postpartum depression || id:finn-b-O15_POSTPART_DEPR	finn-b-O15_POSTPART_DEPR	Postpartum depression	Postpartum depression || ||	TRUE	igd	NA	NA	NA	NA	NA	NA	NA
rs10800328	1	167799520	0.0116	0.0239	NA	0.6285	0.1723	C	T	Postpartum depression || id:finn-b-O15_POSTPART_DEPR	finn-b-O15_POSTPART_DEPR	Postpartum depression	Postpartum depression || ||	TRUE	igd	NA	NA	NA	NA	NA	NA	NA
rs143762196	1	168063174	0.0264	0.0449	NA	0.556	0.04239	T	C	Postpartum depression || id:finn-b-O15_POSTPART_DEPR	finn-b-O15_POSTPART_DEPR	Postpartum depression	Postpartum depression || ||	TRUE	igd	NA	NA	NA	NA	NA	NA	NA
rs146481179	1	113783423	0.013	0.0285	NA	0.6485	0.1155	T	C	Postpartum depression || id:finn-b-O15_POSTPART_DEPR	finn-b-O15_POSTPART_DEPR	Postpartum depression	Postpartum depression || ||	TRUE	igd	NA	NA	NA	NA	NA	NA	NA
rs192869620	1	156551248	-0.0034	0.1003	NA	0.9733	0.008291	A	G	Postpartum depression || id:finn-b-O15_POSTPART_DEPR	finn-b-O15_POSTPART_DEPR	Postpartum depression	Postpartum depression || ||	TRUE	igd	NA	NA	NA	NA	NA	NA	NA
rs982235	1	157074429	0.024	0.0583	NA	0.6801	0.0243	T	C	Postpartum depression || id:finn-b-O15_POSTPART_DEPR	finn-b-O15_POSTPART_DEPR	Postpartum depression	Postpartum depression || ||	TRUE	igd	NA	NA	NA	NA	NA	NA	NA
rs183967817	1	168650298	-0.0296	0.111	NA	0.7896	0.006803	G	T	Postpartum depression || id:finn-b-O15_POSTPART_DEPR	finn-b-O15_POSTPART_DEPR	Postpartum depression	Postpartum depression || ||	TRUE	igd	NA	NA	NA	NA	NA	NA	NA
rs147586463	1	169204921	0.0245	0.2782	NA	0.9298	0.001093	G	A	Postpartum depression || id:finn-b-O15_POSTPART_DEPR	finn-b-O15_POSTPART_DEPR	Postpartum depression	Postpartum depression || ||	TRUE	igd	NA	NA	NA	NA	NA	NA	NA
rs12145681	1	171784759	-0.0254	0.045	NA	0.5718	0.04234	T	C	Postpartum depression || id:finn-b-O15_POSTPART_DEPR	finn-b-O15_POSTPART_DEPR	Postpartum depression	Postpartum depression || ||	TRUE	igd	NA	NA	NA	NA	NA	NA	NA
rs114722875	1	108190038	-0.0677	0.0761	NA	0.3741	0.01424	G	A	Postpartum depression || id:finn-b-O15_POSTPART_DEPR	finn-b-O15_POSTPART_DEPR	Postpartum depression	Postpartum depression || ||	TRUE	igd	NA	NA	NA	NA	NA	NA	NA
rs115438468	1	109274125	-0.1214	0.0707	NA	0.08603	0.01683	A	G	Postpartum depression || id:finn-b-O15_POSTPART_DEPR	finn-b-O15_POSTPART_DEPR	Postpartum depression	Postpartum depression || ||	TRUE	igd	NA	NA	NA	NA	NA	NA	NA
rs11102299	1	112071671	-0.0233	0.1093	NA	0.8308	0.007139	G	A	Postpartum depression || id:finn-b-O15_POSTPART_DEPR	finn-b-O15_POSTPART_DEPR	Postpartum depression	Postpartum depression || ||	TRUE	igd	NA	NA	NA	NA	NA	NA	NA
rs78714048	1	117865626	-0.0662	0.0964	NA	0.4925	0.00913	C	T	Postpartum depression || id:finn-b-O15_POSTPART_DEPR	finn-b-O15_POSTPART_DEPR	Postpartum depression	Postpartum depression || ||	TRUE	igd	NA	NA	NA	NA	NA	NA	NA
rs68071292	1	157454718	0.0394	0.0621	NA	0.5262	0.0218	A	T	Postpartum depression || id:finn-b-O15_POSTPART_DEPR	finn-b-O15_POSTPART_DEPR	Postpartum depression	Postpartum depression || ||	TRUE	igd	NA	NA	NA	NA	NA	NA	NA
rs75365195	1	165567531	-0.0006	0.0425	NA	0.9888	0.04765	T	C	Postpartum depression || id:finn-b-O15_POSTPART_DEPR	finn-b-O15_POSTPART_DEPR	Postpartum depression	Postpartum depression || ||	TRUE	igd	NA	NA	NA	NA	NA	NA	NA
rs116716302	2	140681452	-0.0268	0.054	NA	0.619901	0.02812	T	C	Postpartum depression || id:finn-b-O15_POSTPART_DEPR	finn-b-O15_POSTPART_DEPR	Postpartum depression	Postpartum depression || ||	TRUE	igd	NA	NA	NA	NA	NA	NA	NA
rs10192329	2	141265080	0.3338	0.2981	NA	0.2628	0.001037	A	C	Postpartum depression || id:finn-b-O15_POSTPART_DEPR	finn-b-O15_POSTPART_DEPR	Postpartum depression	Postpartum depression || ||	TRUE	igd	NA	NA	NA	NA	NA	NA	NA
rs12992327	2	146157046	-0.0158	0.0241	NA	0.5105	0.1726	A	C	Postpartum depression || id:finn-b-O15_POSTPART_DEPR	finn-b-O15_POSTPART_DEPR	Postpartum depression	Postpartum depression || ||	TRUE	igd	NA	NA	NA	NA	NA	NA	NA
rs187688277	2	147630133	0.0926	0.0798	NA	0.2456	0.01326	C	T	Postpartum depression || id:finn-b-O15_POSTPART_DEPR	finn-b-O15_POSTPART_DEPR	Postpartum depression	Postpartum depression || ||	TRUE	igd	NA	NA	NA	NA	NA	NA	NA
rs113886951	2	153406151	0.0478	0.0654	NA	0.465	0.01976	C	A	Postpartum depression || id:finn-b-O15_POSTPART_DEPR	finn-b-O15_POSTPART_DEPR	Postpartum depression	Postpartum depression || ||	TRUE	igd	NA	NA	NA	NA	NA	NA	NA
rs12465686	2	85647589	-0.0389	0.0293	NA	0.1848	0.1053	T	C	Postpartum depression || id:finn-b-O15_POSTPART_DEPR	finn-b-O15_POSTPART_DEPR	Postpartum depression	Postpartum depression || ||	TRUE	igd	NA	NA	NA	NA	NA	NA	NA
rs114329473	2	96401427	-0.0191	0.0399	NA	0.631801	0.05371	T	C	Postpartum depression || id:finn-b-O15_POSTPART_DEPR	finn-b-O15_POSTPART_DEPR	Postpartum depression	Postpartum depression || ||	TRUE	igd	NA	NA	NA	NA	NA	NA	NA
rs114064017	2	83899076	-0.0227	0.0601	NA	0.7063	0.024	A	G	Postpartum depression || id:finn-b-O15_POSTPART_DEPR	finn-b-O15_POSTPART_DEPR	Postpartum depression	Postpartum depression || ||	TRUE	igd	NA	NA	NA	NA	NA	NA	NA
rs13409715	2	84112346	0.0501	0.0208	NA	0.01622	0.2535	A	G	Postpartum depression || id:finn-b-O15_POSTPART_DEPR	finn-b-O15_POSTPART_DEPR	Postpartum depression	Postpartum depression || ||	TRUE	igd	NA	NA	NA	NA	NA	NA	NA
rs114107503	2	84718269	-0.0936	0.1238	NA	0.4495	0.005338	C	G	Postpartum depression || id:finn-b-O15_POSTPART_DEPR	finn-b-O15_POSTPART_DEPR	Postpartum depression	Postpartum depression || ||	TRUE	igd	NA	NA	NA	NA	NA	NA	NA
rs67457437	2	98637391	0.0073	0.0274	NA	0.7904	0.1245	A	C	Postpartum depression || id:finn-b-O15_POSTPART_DEPR	finn-b-O15_POSTPART_DEPR	Postpartum depression	Postpartum depression || ||	TRUE	igd	NA	NA	NA	NA	NA	NA	NA
rs150254420	2	101146812	-0.0211	0.0493	NA	0.6693	0.03523	T	A	Postpartum depression || id:finn-b-O15_POSTPART_DEPR	finn-b-O15_POSTPART_DEPR	Postpartum depression	Postpartum depression || ||	TRUE	igd	NA	NA	NA	NA	NA	NA	NA
rs115166974	2	88757894	0.0407	0.0565	NA	0.4709	0.02687	T	C	Postpartum depression || id:finn-b-O15_POSTPART_DEPR	finn-b-O15_POSTPART_DEPR	Postpartum depression	Postpartum depression || ||	TRUE	igd	NA	NA	NA	NA	NA	NA	NA
rs113845485	2	109872586	0.0112	0.0711	NA	0.8748	0.01639	T	C	Postpartum depression || id:finn-b-O15_POSTPART_DEPR	finn-b-O15_POSTPART_DEPR	Postpartum depression	Postpartum depression || ||	TRUE	igd	NA	NA	NA	NA	NA	NA	NA
rs77551457	2	115782860	0.0335	0.073	NA	0.646001	0.01569	T	C	Postpartum depression || id:finn-b-O15_POSTPART_DEPR	finn-b-O15_POSTPART_DEPR	Postpartum depression	Postpartum depression || ||	TRUE	igd	NA	NA	NA	NA	NA	NA	NA
rs186822399	2	107523820	-0.0684	0.0689	NA	0.3212	0.01808	G	T	Postpartum depression || id:finn-b-O15_POSTPART_DEPR	finn-b-O15_POSTPART_DEPR	Postpartum depression	Postpartum depression || ||	TRUE	igd	NA	NA	NA	NA	NA	NA	NA
rs146985384	2	141602409	-0.1063	0.1049	NA	0.3107	0.007475	G	A	Postpartum depression || id:finn-b-O15_POSTPART_DEPR	finn-b-O15_POSTPART_DEPR	Postpartum depression	Postpartum depression || ||	TRUE	igd	NA	NA	NA	NA	NA	NA	NA
rs148274216	2	141631759	0.0824	0.0725	NA	0.2552	0.01584	T	G	Postpartum depression || id:finn-b-O15_POSTPART_DEPR	finn-b-O15_POSTPART_DEPR	Postpartum depression	Postpartum depression || ||	TRUE	igd	NA	NA	NA	NA	NA	NA	NA
rs145490644	2	142130470	-0.0972	0.0927	NA	0.2945	0.009584	T	C	Postpartum depression || id:finn-b-O15_POSTPART_DEPR	finn-b-O15_POSTPART_DEPR	Postpartum depression	Postpartum depression || ||	TRUE	igd	NA	NA	NA	NA	NA	NA	NA
rs75267023	2	151598274	-0.0076	0.0308	NA	0.8045	0.09316	T	C	Postpartum depression || id:finn-b-O15_POSTPART_DEPR	finn-b-O15_POSTPART_DEPR	Postpartum depression	Postpartum depression || ||	TRUE	igd	NA	NA	NA	NA	NA	NA	NA
rs13390694	2	108972153	-0.023	0.0217	NA	0.288	0.2237	G	A	Postpartum depression || id:finn-b-O15_POSTPART_DEPR	finn-b-O15_POSTPART_DEPR	Postpartum depression	Postpartum depression || ||	TRUE	igd	NA	NA	NA	NA	NA	NA	NA
rs12616897	2	140026052	-0.0777	0.0636	NA	0.2217	0.02085	G	T	Postpartum depression || id:finn-b-O15_POSTPART_DEPR	finn-b-O15_POSTPART_DEPR	Postpartum depression	Postpartum depression || ||	TRUE	igd	NA	NA	NA	NA	NA	NA	NA
rs149652644	2	152088630	0.1369	0.0893	NA	0.1253	0.01043	A	G	Postpartum depression || id:finn-b-O15_POSTPART_DEPR	finn-b-O15_POSTPART_DEPR	Postpartum depression	Postpartum depression || ||	TRUE	igd	NA	NA	NA	NA	NA	NA	NA
rs150811594	2	155292130	0.0107	0.0446	NA	0.8097	0.04357	A	G	Postpartum depression || id:finn-b-O15_POSTPART_DEPR	finn-b-O15_POSTPART_DEPR	Postpartum depression	Postpartum depression || ||	TRUE	igd	NA	NA	NA	NA	NA	NA	NA
rs115222492	2	155453237	0.0736	0.0836	NA	0.3784	0.01235	C	T	Postpartum depression || id:finn-b-O15_POSTPART_DEPR	finn-b-O15_POSTPART_DEPR	Postpartum depression	Postpartum depression || ||	TRUE	igd	NA	NA	NA	NA	NA	NA	NA
rs115986458	2	155991725	-0.1815	0.2487	NA	0.4656	0.001398	G	A	Postpartum depression || id:finn-b-O15_POSTPART_DEPR	finn-b-O15_POSTPART_DEPR	Postpartum depression	Postpartum depression || ||	TRUE	igd	NA	NA	NA	NA	NA	NA	NA
rs139652898	2	143440011	-0.1085	0.0931	NA	0.2437	0.00982	C	T	Postpartum depression || id:finn-b-O15_POSTPART_DEPR	finn-b-O15_POSTPART_DEPR	Postpartum depression	Postpartum depression || ||	TRUE	igd	NA	NA	NA	NA	NA	NA	NA
rs116429961	2	143563627	-0.1606	0.09	NA	0.0742694	0.01042	A	T	Postpartum depression || id:finn-b-O15_POSTPART_DEPR	finn-b-O15_POSTPART_DEPR	Postpartum depression	Postpartum depression || ||	TRUE	igd	NA	NA	NA	NA	NA	NA	NA
rs78072928	2	145635922	-0.031	0.0437	NA	0.4782	0.04439	C	T	Postpartum depression || id:finn-b-O15_POSTPART_DEPR	finn-b-O15_POSTPART_DEPR	Postpartum depression	Postpartum depression || ||	TRUE	igd	NA	NA	NA	NA	NA	NA	NA
rs115692861	1	3249298	0.0161	0.047	NA	0.7322	0.03837	T	C	Postpartum depression || id:finn-b-O15_POSTPART_DEPR	finn-b-O15_POSTPART_DEPR	Postpartum depression	Postpartum depression || ||	TRUE	igd	NA	NA	NA	NA	NA	NA	NA
rs10907214	1	5504553	-0.0045	0.0195	NA	0.819	0.3149	A	G	Postpartum depression || id:finn-b-O15_POSTPART_DEPR	finn-b-O15_POSTPART_DEPR	Postpartum depression	Postpartum depression || ||	TRUE	igd	NA	NA	NA	NA	NA	NA	NA
rs924380	1	5806554	0.0565	0.1021	NA	0.5801	0.008386	T	C	Postpartum depression || id:finn-b-O15_POSTPART_DEPR	finn-b-O15_POSTPART_DEPR	Postpartum depression	Postpartum depression || ||	TRUE	igd	NA	NA	NA	NA	NA	NA	NA
rs3007434	1	6563067	0.0013	0.031	NA	0.9678	0.09696	A	G	Postpartum depression || id:finn-b-O15_POSTPART_DEPR	finn-b-O15_POSTPART_DEPR	Postpartum depression	Postpartum depression || ||	TRUE	igd	NA	NA	NA	NA	NA	NA	NA
rs112353530	1	18110520	0.0073	0.0407	NA	0.8578	0.05125	A	G	Postpartum depression || id:finn-b-O15_POSTPART_DEPR	finn-b-O15_POSTPART_DEPR	Postpartum depression	Postpartum depression || ||	TRUE	igd	NA	NA	NA	NA	NA	NA	NA
rs56324903	1	18749020	-0.0523	0.0394	NA	0.1836	0.05629	A	G	Postpartum depression || id:finn-b-O15_POSTPART_DEPR	finn-b-O15_POSTPART_DEPR	Postpartum depression	Postpartum depression || ||	TRUE	igd	NA	NA	NA	NA	NA	NA	NA
rs116049134	1	19593748	0.0999	0.0825	NA	0.2255	0.01231	C	A	Postpartum depression || id:finn-b-O15_POSTPART_DEPR	finn-b-O15_POSTPART_DEPR	Postpartum depression	Postpartum depression || ||	TRUE	igd	NA	NA	NA	NA	NA	NA	NA
rs11583185	1	19688755	0.095	0.0501	NA	0.0578096	0.03459	C	G	Postpartum depression || id:finn-b-O15_POSTPART_DEPR	finn-b-O15_POSTPART_DEPR	Postpartum depression	Postpartum depression || ||	TRUE	igd	NA	NA	NA	NA	NA	NA	NA
rs72663005	1	20493457	0.0487	0.037	NA	0.1879	0.06747	C	A	Postpartum depression || id:finn-b-O15_POSTPART_DEPR	finn-b-O15_POSTPART_DEPR	Postpartum depression	Postpartum depression || ||	TRUE	igd	NA	NA	NA	NA	NA	NA	NA
rs41264519	1	20519497	0.0161	0.0739	NA	0.8272	0.01588	G	A	Postpartum depression || id:finn-b-O15_POSTPART_DEPR	finn-b-O15_POSTPART_DEPR	Postpartum depression	Postpartum depression || ||	TRUE	igd	NA	NA	NA	NA	NA	NA	NA
rs78020708	1	20602765	0.0019	0.0256	NA	0.9393	0.148	G	C	Postpartum depression || id:finn-b-O15_POSTPART_DEPR	finn-b-O15_POSTPART_DEPR	Postpartum depression	Postpartum depression || ||	TRUE	igd	NA	NA	NA	NA	NA	NA	NA
rs11247854	1	26399230	0.0043	0.0212	NA	0.8388	0.759	A	G	Postpartum depression || id:finn-b-O15_POSTPART_DEPR	finn-b-O15_POSTPART_DEPR	Postpartum depression	Postpartum depression || ||	TRUE	igd	NA	NA	NA	NA	NA	NA	NA
rs75474661	1	30163486	-0.0336	0.0433	NA	0.4384	0.04682	A	G	Postpartum depression || id:finn-b-O15_POSTPART_DEPR	finn-b-O15_POSTPART_DEPR	Postpartum depression	Postpartum depression || ||	TRUE	igd	NA	NA	NA	NA	NA	NA	NA
rs151206291	1	34569106	-0.0742	0.11	NA	0.4996	0.007866	G	A	Postpartum depression || id:finn-b-O15_POSTPART_DEPR	finn-b-O15_POSTPART_DEPR	Postpartum depression	Postpartum depression || ||	TRUE	igd	NA	NA	NA	NA	NA	NA	NA
rs1352070	2	163357883	0.0207	0.0261	NA	0.4285	0.1407	G	A	Postpartum depression || id:finn-b-O15_POSTPART_DEPR	finn-b-O15_POSTPART_DEPR	Postpartum depression	Postpartum depression || ||	TRUE	igd	NA	NA	NA	NA	NA	NA	NA
rs6758399	2	164287017	0.0566	0.1494	NA	0.7047	0.004003	T	G	Postpartum depression || id:finn-b-O15_POSTPART_DEPR	finn-b-O15_POSTPART_DEPR	Postpartum depression	Postpartum depression || ||	TRUE	igd	NA	NA	NA	NA	NA	NA	NA
rs184590815	2	166572234	0.0718	0.1482	NA	0.6282	0.003692	A	G	Postpartum depression || id:finn-b-O15_POSTPART_DEPR	finn-b-O15_POSTPART_DEPR	Postpartum depression	Postpartum depression || ||	TRUE	igd	NA	NA	NA	NA	NA	NA	NA
rs77695309	2	167267621	0.0709	0.0435	NA	0.1026	0.04499	T	A	Postpartum depression || id:finn-b-O15_POSTPART_DEPR	finn-b-O15_POSTPART_DEPR	Postpartum depression	Postpartum depression || ||	TRUE	igd	NA	NA	NA	NA	NA	NA	NA
rs146128157	2	158899433	0.0233	0.1107	NA	0.8332	0.007113	T	C	Postpartum depression || id:finn-b-O15_POSTPART_DEPR	finn-b-O15_POSTPART_DEPR	Postpartum depression	Postpartum depression || ||	TRUE	igd	NA	NA	NA	NA	NA	NA	NA
rs116359259	2	160073515	-0.19	0.1308	NA	0.1464	0.004935	T	C	Postpartum depression || id:finn-b-O15_POSTPART_DEPR	finn-b-O15_POSTPART_DEPR	Postpartum depression	Postpartum depression || ||	TRUE	igd	NA	NA	NA	NA	NA	NA	NA
rs6729743	2	161414568	0.0671	0.0369	NA	0.06944	0.06239	G	A	Postpartum depression || id:finn-b-O15_POSTPART_DEPR	finn-b-O15_POSTPART_DEPR	Postpartum depression	Postpartum depression || ||	TRUE	igd	NA	NA	NA	NA	NA	NA	NA
rs114590993	2	158843351	0.0629	0.0676	NA	0.3522	0.01814	T	C	Postpartum depression || id:finn-b-O15_POSTPART_DEPR	finn-b-O15_POSTPART_DEPR	Postpartum depression	Postpartum depression || ||	TRUE	igd	NA	NA	NA	NA	NA	NA	NA
rs7559681	2	160194623	-0.0125	0.0214	NA	0.5579	0.7663	G	C	Postpartum depression || id:finn-b-O15_POSTPART_DEPR	finn-b-O15_POSTPART_DEPR	Postpartum depression	Postpartum depression || ||	TRUE	igd	NA	NA	NA	NA	NA	NA	NA
rs2203550	2	161832500	0.0065	0.0921	NA	0.9438	0.9904	G	A	Postpartum depression || id:finn-b-O15_POSTPART_DEPR	finn-b-O15_POSTPART_DEPR	Postpartum depression	Postpartum depression || ||	TRUE	igd	NA	NA	NA	NA	NA	NA	NA
rs853789	2	169801488	-0.0418	0.0192	NA	0.0290898	0.6611	G	A	Postpartum depression || id:finn-b-O15_POSTPART_DEPR	finn-b-O15_POSTPART_DEPR	Postpartum depression	Postpartum depression || ||	TRUE	igd	NA	NA	NA	NA	NA	NA	NA
rs10168193	2	170272102	-0.0019	0.0193	NA	0.9204	0.618	G	A	Postpartum depression || id:finn-b-O15_POSTPART_DEPR	finn-b-O15_POSTPART_DEPR	Postpartum depression	Postpartum depression || ||	TRUE	igd	NA	NA	NA	NA	NA	NA	NA
rs77221276	2	168999630	0.0082	0.0396	NA	0.8357	0.05463	G	A	Postpartum depression || id:finn-b-O15_POSTPART_DEPR	finn-b-O15_POSTPART_DEPR	Postpartum depression	Postpartum depression || ||	TRUE	igd	NA	NA	NA	NA	NA	NA	NA
rs6705359	2	79329146	0.0103	0.0386	NA	0.7888	0.05692	T	C	Postpartum depression || id:finn-b-O15_POSTPART_DEPR	finn-b-O15_POSTPART_DEPR	Postpartum depression	Postpartum depression || ||	TRUE	igd	NA	NA	NA	NA	NA	NA	NA
rs62231563	3	4644672	0.0046	0.0264	NA	0.8617	0.1362	G	A	Postpartum depression || id:finn-b-O15_POSTPART_DEPR	finn-b-O15_POSTPART_DEPR	Postpartum depression	Postpartum depression || ||	TRUE	igd	NA	NA	NA	NA	NA	NA	NA
rs11706912	3	6841357	-0.0204	0.0592	NA	0.7298	0.02439	T	G	Postpartum depression || id:finn-b-O15_POSTPART_DEPR	finn-b-O15_POSTPART_DEPR	Postpartum depression	Postpartum depression || ||	TRUE	igd	NA	NA	NA	NA	NA	NA	NA
rs114027185	3	8262191	0.0323	0.0632	NA	0.609101	0.02089	A	T	Postpartum depression || id:finn-b-O15_POSTPART_DEPR	finn-b-O15_POSTPART_DEPR	Postpartum depression	Postpartum depression || ||	TRUE	igd	NA	NA	NA	NA	NA	NA	NA
rs71314362	3	9769915	-0.0016	0.1946	NA	0.9935	0.002364	C	T	Postpartum depression || id:finn-b-O15_POSTPART_DEPR	finn-b-O15_POSTPART_DEPR	Postpartum depression	Postpartum depression || ||	TRUE	igd	NA	NA	NA	NA	NA	NA	NA
rs79950153	3	10838561	0.028	0.0914	NA	0.758901	0.009795	G	A	Postpartum depression || id:finn-b-O15_POSTPART_DEPR	finn-b-O15_POSTPART_DEPR	Postpartum depression	Postpartum depression || ||	TRUE	igd	NA	NA	NA	NA	NA	NA	NA
rs73123055	3	11581670	-0.1374	0.0626	NA	0.0282703	0.02105	T	C	Postpartum depression || id:finn-b-O15_POSTPART_DEPR	finn-b-O15_POSTPART_DEPR	Postpartum depression	Postpartum depression || ||	TRUE	igd	NA	NA	NA	NA	NA	NA	NA
rs114278868	3	13213734	0.0346	0.0481	NA	0.4727	0.03651	A	C	Postpartum depression || id:finn-b-O15_POSTPART_DEPR	finn-b-O15_POSTPART_DEPR	Postpartum depression	Postpartum depression || ||	TRUE	igd	NA	NA	NA	NA	NA	NA	NA
rs73031407	3	13231221	0.0939	0.119	NA	0.4302	0.006176	A	G	Postpartum depression || id:finn-b-O15_POSTPART_DEPR	finn-b-O15_POSTPART_DEPR	Postpartum depression	Postpartum depression || ||	TRUE	igd	NA	NA	NA	NA	NA	NA	NA
rs73031185	3	14305152	0.0013	0.1215	NA	0.9911	0.006408	A	G	Postpartum depression || id:finn-b-O15_POSTPART_DEPR	finn-b-O15_POSTPART_DEPR	Postpartum depression	Postpartum depression || ||	TRUE	igd	NA	NA	NA	NA	NA	NA	NA
rs113521787	3	15267870	-0.0246	0.0257	NA	0.3384	0.1446	T	C	Postpartum depression || id:finn-b-O15_POSTPART_DEPR	finn-b-O15_POSTPART_DEPR	Postpartum depression	Postpartum depression || ||	TRUE	igd	NA	NA	NA	NA	NA	NA	NA
rs147429467	3	16113954	-0.0677	0.0953	NA	0.4772	0.009527	G	A	Postpartum depression || id:finn-b-O15_POSTPART_DEPR	finn-b-O15_POSTPART_DEPR	Postpartum depression	Postpartum depression || ||	TRUE	igd	NA	NA	NA	NA	NA	NA	NA
rs150858457	3	16139668	-0.0591	0.0639	NA	0.3552	0.02135	C	T	Postpartum depression || id:finn-b-O15_POSTPART_DEPR	finn-b-O15_POSTPART_DEPR	Postpartum depression	Postpartum depression || ||	TRUE	igd	NA	NA	NA	NA	NA	NA	NA
rs13064378	3	17671992	-0.0306	0.033	NA	0.354	0.0819	G	A	Postpartum depression || id:finn-b-O15_POSTPART_DEPR	finn-b-O15_POSTPART_DEPR	Postpartum depression	Postpartum depression || ||	TRUE	igd	NA	NA	NA	NA	NA	NA	NA
rs76207641	3	26355471	0.0526	0.0309	NA	0.08831	0.09648	T	C	Postpartum depression || id:finn-b-O15_POSTPART_DEPR	finn-b-O15_POSTPART_DEPR	Postpartum depression	Postpartum depression || ||	TRUE	igd	NA	NA	NA	NA	NA	NA	NA
rs78706785	3	32130342	0.0185	0.0581	NA	0.7508	0.02482	T	C	Postpartum depression || id:finn-b-O15_POSTPART_DEPR	finn-b-O15_POSTPART_DEPR	Postpartum depression	Postpartum depression || ||	TRUE	igd	NA	NA	NA	NA	NA	NA	NA
rs55742269	3	35030953	0.0494	0.036	NA	0.1691	0.06891	G	T	Postpartum depression || id:finn-b-O15_POSTPART_DEPR	finn-b-O15_POSTPART_DEPR	Postpartum depression	Postpartum depression || ||	TRUE	igd	NA	NA	NA	NA	NA	NA	NA
rs9866251	3	37736620	0.1014	0.1342	NA	0.4501	0.004535	A	G	Postpartum depression || id:finn-b-O15_POSTPART_DEPR	finn-b-O15_POSTPART_DEPR	Postpartum depression	Postpartum depression || ||	TRUE	igd	NA	NA	NA	NA	NA	NA	NA
rs34585805	3	37761801	0.0829	0.1189	NA	0.485801	0.005881	T	C	Postpartum depression || id:finn-b-O15_POSTPART_DEPR	finn-b-O15_POSTPART_DEPR	Postpartum depression	Postpartum depression || ||	TRUE	igd	NA	NA	NA	NA	NA	NA	NA
rs6600293	1	40083819	0.0091	0.0328	NA	0.780601	0.08344	A	C	Postpartum depression || id:finn-b-O15_POSTPART_DEPR	finn-b-O15_POSTPART_DEPR	Postpartum depression	Postpartum depression || ||	TRUE	igd	NA	NA	NA	NA	NA	NA	NA
rs150780735	1	40221806	-0.0351	0.0521	NA	0.5007	0.03174	T	C	Postpartum depression || id:finn-b-O15_POSTPART_DEPR	finn-b-O15_POSTPART_DEPR	Postpartum depression	Postpartum depression || ||	TRUE	igd	NA	NA	NA	NA	NA	NA	NA
rs72666826	1	52946093	-0.0221	0.0671	NA	0.741401	0.01823	C	T	Postpartum depression || id:finn-b-O15_POSTPART_DEPR	finn-b-O15_POSTPART_DEPR	Postpartum depression	Postpartum depression || ||	TRUE	igd	NA	NA	NA	NA	NA	NA	NA
rs116573347	1	115619753	0.0134	0.0693	NA	0.8472	0.01677	C	T	Postpartum depression || id:finn-b-O15_POSTPART_DEPR	finn-b-O15_POSTPART_DEPR	Postpartum depression	Postpartum depression || ||	TRUE	igd	NA	NA	NA	NA	NA	NA	NA
rs61806104	1	172419901	-0.0519	0.0254	NA	0.0406996	0.1482	A	G	Postpartum depression || id:finn-b-O15_POSTPART_DEPR	finn-b-O15_POSTPART_DEPR	Postpartum depression	Postpartum depression || ||	TRUE	igd	NA	NA	NA	NA	NA	NA	NA
rs7542631	1	172565670	-0.0079	0.0405	NA	0.8457	0.9459	T	C	Postpartum depression || id:finn-b-O15_POSTPART_DEPR	finn-b-O15_POSTPART_DEPR	Postpartum depression	Postpartum depression || ||	TRUE	igd	NA	NA	NA	NA	NA	NA	NA
rs3961459	1	67830047	-0.0521	0.0677	NA	0.4415	0.01843	T	C	Postpartum depression || id:finn-b-O15_POSTPART_DEPR	finn-b-O15_POSTPART_DEPR	Postpartum depression	Postpartum depression || ||	TRUE	igd	NA	NA	NA	NA	NA	NA	NA
rs11209090	1	67962732	-0.0968	0.057	NA	0.089199	0.02565	A	C	Postpartum depression || id:finn-b-O15_POSTPART_DEPR	finn-b-O15_POSTPART_DEPR	Postpartum depression	Postpartum depression || ||	TRUE	igd	NA	NA	NA	NA	NA	NA	NA
rs711559	3	3782866	-0.0436	0.0365	NA	0.2329	0.9335	G	C	Postpartum depression || id:finn-b-O15_POSTPART_DEPR	finn-b-O15_POSTPART_DEPR	Postpartum depression	Postpartum depression || ||	TRUE	igd	NA	NA	NA	NA	NA	NA	NA
rs150045737	3	4578804	-0.0498	0.0684	NA	0.466	0.01778	T	C	Postpartum depression || id:finn-b-O15_POSTPART_DEPR	finn-b-O15_POSTPART_DEPR	Postpartum depression	Postpartum depression || ||	TRUE	igd	NA	NA	NA	NA	NA	NA	NA
rs6763354	3	9035070	-0.0034	0.0467	NA	0.9426	0.04025	A	G	Postpartum depression || id:finn-b-O15_POSTPART_DEPR	finn-b-O15_POSTPART_DEPR	Postpartum depression	Postpartum depression || ||	TRUE	igd	NA	NA	NA	NA	NA	NA	NA
rs140476751	3	10355475	0.1677	0.0809	NA	0.0381601	0.0132	G	A	Postpartum depression || id:finn-b-O15_POSTPART_DEPR	finn-b-O15_POSTPART_DEPR	Postpartum depression	Postpartum depression || ||	TRUE	igd	NA	NA	NA	NA	NA	NA	NA
rs116680290	3	53555567	0.0461	0.0394	NA	0.2417	0.05746	T	G	Postpartum depression || id:finn-b-O15_POSTPART_DEPR	finn-b-O15_POSTPART_DEPR	Postpartum depression	Postpartum depression || ||	TRUE	igd	NA	NA	NA	NA	NA	NA	NA
rs13068995	3	54523932	0.1428	0.0439	NA	0.00113799	0.04449	A	C	Postpartum depression || id:finn-b-O15_POSTPART_DEPR	finn-b-O15_POSTPART_DEPR	Postpartum depression	Postpartum depression || ||	TRUE	igd	NA	NA	NA	NA	NA	NA	NA
rs113672333	3	56531493	0.0321	0.0701	NA	0.647301	0.01756	C	A	Postpartum depression || id:finn-b-O15_POSTPART_DEPR	finn-b-O15_POSTPART_DEPR	Postpartum depression	Postpartum depression || ||	TRUE	igd	NA	NA	NA	NA	NA	NA	NA
rs9860863	3	56712977	-0.007	0.0439	NA	0.873	0.04374	G	C	Postpartum depression || id:finn-b-O15_POSTPART_DEPR	finn-b-O15_POSTPART_DEPR	Postpartum depression	Postpartum depression || ||	TRUE	igd	NA	NA	NA	NA	NA	NA	NA
rs1948722	3	56849705	0.0388	0.0281	NA	0.167	0.116	T	C	Postpartum depression || id:finn-b-O15_POSTPART_DEPR	finn-b-O15_POSTPART_DEPR	Postpartum depression	Postpartum depression || ||	TRUE	igd	NA	NA	NA	NA	NA	NA	NA
rs78831276	3	59913763	-0.0388	0.0704	NA	0.5814	0.0168	T	C	Postpartum depression || id:finn-b-O15_POSTPART_DEPR	finn-b-O15_POSTPART_DEPR	Postpartum depression	Postpartum depression || ||	TRUE	igd	NA	NA	NA	NA	NA	NA	NA
rs213360	3	60264671	0.0399	0.0437	NA	0.3611	0.04541	C	T	Postpartum depression || id:finn-b-O15_POSTPART_DEPR	finn-b-O15_POSTPART_DEPR	Postpartum depression	Postpartum depression || ||	TRUE	igd	NA	NA	NA	NA	NA	NA	NA
rs12485617	3	60514662	0.0609	0.0673	NA	0.3652	0.01787	C	T	Postpartum depression || id:finn-b-O15_POSTPART_DEPR	finn-b-O15_POSTPART_DEPR	Postpartum depression	Postpartum depression || ||	TRUE	igd	NA	NA	NA	NA	NA	NA	NA
rs143771497	3	61922832	-0.0151	0.0628	NA	0.8098	0.02172	C	T	Postpartum depression || id:finn-b-O15_POSTPART_DEPR	finn-b-O15_POSTPART_DEPR	Postpartum depression	Postpartum depression || ||	TRUE	igd	NA	NA	NA	NA	NA	NA	NA
rs145483031	3	63616676	0.0224	0.0524	NA	0.6694	0.03035	G	T	Postpartum depression || id:finn-b-O15_POSTPART_DEPR	finn-b-O15_POSTPART_DEPR	Postpartum depression	Postpartum depression || ||	TRUE	igd	NA	NA	NA	NA	NA	NA	NA
rs142669356	3	63676360	-0.0537	0.0523	NA	0.3043	0.03109	A	C	Postpartum depression || id:finn-b-O15_POSTPART_DEPR	finn-b-O15_POSTPART_DEPR	Postpartum depression	Postpartum depression || ||	TRUE	igd	NA	NA	NA	NA	NA	NA	NA
rs115853942	3	64064027	0.0025	0.0543	NA	0.9629	0.02829	T	C	Postpartum depression || id:finn-b-O15_POSTPART_DEPR	finn-b-O15_POSTPART_DEPR	Postpartum depression	Postpartum depression || ||	TRUE	igd	NA	NA	NA	NA	NA	NA	NA
rs111786132	3	65275142	0.1517	0.0624	NA	0.0151001	0.02231	C	T	Postpartum depression || id:finn-b-O15_POSTPART_DEPR	finn-b-O15_POSTPART_DEPR	Postpartum depression	Postpartum depression || ||	TRUE	igd	NA	NA	NA	NA	NA	NA	NA
rs6548962	3	68121791	-0.0053	0.0187	NA	0.778099	0.6336	T	C	Postpartum depression || id:finn-b-O15_POSTPART_DEPR	finn-b-O15_POSTPART_DEPR	Postpartum depression	Postpartum depression || ||	TRUE	igd	NA	NA	NA	NA	NA	NA	NA
rs6765309	3	69219251	0.048	0.0514	NA	0.3504	0.968	T	C	Postpartum depression || id:finn-b-O15_POSTPART_DEPR	finn-b-O15_POSTPART_DEPR	Postpartum depression	Postpartum depression || ||	TRUE	igd	NA	NA	NA	NA	NA	NA	NA
rs76915720	2	192162303	0.0069	0.0521	NA	0.8955	0.03063	A	G	Postpartum depression || id:finn-b-O15_POSTPART_DEPR	finn-b-O15_POSTPART_DEPR	Postpartum depression	Postpartum depression || ||	TRUE	igd	NA	NA	NA	NA	NA	NA	NA
rs75731114	2	212352865	0.0213	0.1423	NA	0.8812	0.004595	C	T	Postpartum depression || id:finn-b-O15_POSTPART_DEPR	finn-b-O15_POSTPART_DEPR	Postpartum depression	Postpartum depression || ||	TRUE	igd	NA	NA	NA	NA	NA	NA	NA
rs78878166	3	22622653	0.0467	0.1903	NA	0.8063	0.002631	G	C	Postpartum depression || id:finn-b-O15_POSTPART_DEPR	finn-b-O15_POSTPART_DEPR	Postpartum depression	Postpartum depression || ||	TRUE	igd	NA	NA	NA	NA	NA	NA	NA
rs12496026	3	24130479	-0.0323	0.0906	NA	0.721601	0.01023	C	G	Postpartum depression || id:finn-b-O15_POSTPART_DEPR	finn-b-O15_POSTPART_DEPR	Postpartum depression	Postpartum depression || ||	TRUE	igd	NA	NA	NA	NA	NA	NA	NA
rs115560648	3	27593427	-0.0855	0.0721	NA	0.2356	0.01638	T	C	Postpartum depression || id:finn-b-O15_POSTPART_DEPR	finn-b-O15_POSTPART_DEPR	Postpartum depression	Postpartum depression || ||	TRUE	igd	NA	NA	NA	NA	NA	NA	NA
rs147993839	3	28465562	-0.0414	0.0629	NA	0.510301	0.02146	C	T	Postpartum depression || id:finn-b-O15_POSTPART_DEPR	finn-b-O15_POSTPART_DEPR	Postpartum depression	Postpartum depression || ||	TRUE	igd	NA	NA	NA	NA	NA	NA	NA
rs7428183	3	29082760	-0.0369	0.1124	NA	0.742899	0.006625	G	A	Postpartum depression || id:finn-b-O15_POSTPART_DEPR	finn-b-O15_POSTPART_DEPR	Postpartum depression	Postpartum depression || ||	TRUE	igd	NA	NA	NA	NA	NA	NA	NA
rs3923550	3	29363343	-0.0015	0.0248	NA	0.9528	0.1554	A	G	Postpartum depression || id:finn-b-O15_POSTPART_DEPR	finn-b-O15_POSTPART_DEPR	Postpartum depression	Postpartum depression || ||	TRUE	igd	NA	NA	NA	NA	NA	NA	NA
rs115408641	3	29461008	0.0285	0.0589	NA	0.628699	0.02525	T	C	Postpartum depression || id:finn-b-O15_POSTPART_DEPR	finn-b-O15_POSTPART_DEPR	Postpartum depression	Postpartum depression || ||	TRUE	igd	NA	NA	NA	NA	NA	NA	NA
rs150438611	3	40323057	0.0293	0.0475	NA	0.5376	0.03812	A	C	Postpartum depression || id:finn-b-O15_POSTPART_DEPR	finn-b-O15_POSTPART_DEPR	Postpartum depression	Postpartum depression || ||	TRUE	igd	NA	NA	NA	NA	NA	NA	NA
rs7633684	3	40422493	-0.0647	0.071	NA	0.3625	0.984	T	A	Postpartum depression || id:finn-b-O15_POSTPART_DEPR	finn-b-O15_POSTPART_DEPR	Postpartum depression	Postpartum depression || ||	TRUE	igd	NA	NA	NA	NA	NA	NA	NA
rs34691305	3	50015625	0.0193	0.0492	NA	0.6945	0.03516	A	G	Postpartum depression || id:finn-b-O15_POSTPART_DEPR	finn-b-O15_POSTPART_DEPR	Postpartum depression	Postpartum depression || ||	TRUE	igd	NA	NA	NA	NA	NA	NA	NA
rs9809323	3	18415702	0.0267	0.0291	NA	0.36	0.8922	A	G	Postpartum depression || id:finn-b-O15_POSTPART_DEPR	finn-b-O15_POSTPART_DEPR	Postpartum depression	Postpartum depression || ||	TRUE	igd	NA	NA	NA	NA	NA	NA	NA
rs140827950	3	18884765	0.0197	0.0575	NA	0.732	0.02582	C	G	Postpartum depression || id:finn-b-O15_POSTPART_DEPR	finn-b-O15_POSTPART_DEPR	Postpartum depression	Postpartum depression || ||	TRUE	igd	NA	NA	NA	NA	NA	NA	NA
rs116094662	3	25286318	0.0301	0.052	NA	0.563101	0.0315	C	T	Postpartum depression || id:finn-b-O15_POSTPART_DEPR	finn-b-O15_POSTPART_DEPR	Postpartum depression	Postpartum depression || ||	TRUE	igd	NA	NA	NA	NA	NA	NA	NA
rs139640990	3	32852893	0.0648	0.0301	NA	0.0312601	0.1	A	C	Postpartum depression || id:finn-b-O15_POSTPART_DEPR	finn-b-O15_POSTPART_DEPR	Postpartum depression	Postpartum depression || ||	TRUE	igd	NA	NA	NA	NA	NA	NA	NA
rs17035580	3	36817660	0.0872	0.1462	NA	0.5512	0.00386	A	G	Postpartum depression || id:finn-b-O15_POSTPART_DEPR	finn-b-O15_POSTPART_DEPR	Postpartum depression	Postpartum depression || ||	TRUE	igd	NA	NA	NA	NA	NA	NA	NA
rs9825287	3	38714855	0.0248	0.0521	NA	0.6342	0.0314	A	G	Postpartum depression || id:finn-b-O15_POSTPART_DEPR	finn-b-O15_POSTPART_DEPR	Postpartum depression	Postpartum depression || ||	TRUE	igd	NA	NA	NA	NA	NA	NA	NA
rs112066175	3	42916105	0.0473	0.0778	NA	0.5433	0.01376	T	C	Postpartum depression || id:finn-b-O15_POSTPART_DEPR	finn-b-O15_POSTPART_DEPR	Postpartum depression	Postpartum depression || ||	TRUE	igd	NA	NA	NA	NA	NA	NA	NA
rs75892310	3	44084795	-0.0041	0.1099	NA	0.9705	0.007339	G	C	Postpartum depression || id:finn-b-O15_POSTPART_DEPR	finn-b-O15_POSTPART_DEPR	Postpartum depression	Postpartum depression || ||	TRUE	igd	NA	NA	NA	NA	NA	NA	NA
rs142749511	3	45438537	0.1021	0.0788	NA	0.1949	0.01322	A	G	Postpartum depression || id:finn-b-O15_POSTPART_DEPR	finn-b-O15_POSTPART_DEPR	Postpartum depression	Postpartum depression || ||	TRUE	igd	NA	NA	NA	NA	NA	NA	NA
rs142824563	3	47360331	-0.0854	0.0765	NA	0.2645	0.0146	T	A	Postpartum depression || id:finn-b-O15_POSTPART_DEPR	finn-b-O15_POSTPART_DEPR	Postpartum depression	Postpartum depression || ||	TRUE	igd	NA	NA	NA	NA	NA	NA	NA
rs114526996	3	97745077	-0.0256	0.0447	NA	0.567799	0.04195	A	G	Postpartum depression || id:finn-b-O15_POSTPART_DEPR	finn-b-O15_POSTPART_DEPR	Postpartum depression	Postpartum depression || ||	TRUE	igd	NA	NA	NA	NA	NA	NA	NA
rs2693043	3	113994443	-0.0054	0.0185	NA	0.770201	0.3889	C	T	Postpartum depression || id:finn-b-O15_POSTPART_DEPR	finn-b-O15_POSTPART_DEPR	Postpartum depression	Postpartum depression || ||	TRUE	igd	NA	NA	NA	NA	NA	NA	NA
rs150672965	3	69305815	-0.0138	0.0509	NA	0.7871	0.03347	G	A	Postpartum depression || id:finn-b-O15_POSTPART_DEPR	finn-b-O15_POSTPART_DEPR	Postpartum depression	Postpartum depression || ||	TRUE	igd	NA	NA	NA	NA	NA	NA	NA
rs1427438	3	69721499	0.0554	0.0584	NA	0.3432	0.02493	T	C	Postpartum depression || id:finn-b-O15_POSTPART_DEPR	finn-b-O15_POSTPART_DEPR	Postpartum depression	Postpartum depression || ||	TRUE	igd	NA	NA	NA	NA	NA	NA	NA
rs145729777	3	73292567	-0.3154	0.2498	NA	0.2067	0.001297	A	G	Postpartum depression || id:finn-b-O15_POSTPART_DEPR	finn-b-O15_POSTPART_DEPR	Postpartum depression	Postpartum depression || ||	TRUE	igd	NA	NA	NA	NA	NA	NA	NA
rs143020507	3	74346358	0.0746	0.0812	NA	0.3582	0.01337	T	C	Postpartum depression || id:finn-b-O15_POSTPART_DEPR	finn-b-O15_POSTPART_DEPR	Postpartum depression	Postpartum depression || ||	TRUE	igd	NA	NA	NA	NA	NA	NA	NA
rs144025367	3	75457115	0.0069	0.0725	NA	0.9245	0.01836	T	C	Postpartum depression || id:finn-b-O15_POSTPART_DEPR	finn-b-O15_POSTPART_DEPR	Postpartum depression	Postpartum depression || ||	TRUE	igd	NA	NA	NA	NA	NA	NA	NA
rs17013853	3	76178350	0.06	0.0406	NA	0.1392	0.05298	C	T	Postpartum depression || id:finn-b-O15_POSTPART_DEPR	finn-b-O15_POSTPART_DEPR	Postpartum depression	Postpartum depression || ||	TRUE	igd	NA	NA	NA	NA	NA	NA	NA
rs76530357	3	77057587	0.062	0.0563	NA	0.2705	0.02612	T	G	Postpartum depression || id:finn-b-O15_POSTPART_DEPR	finn-b-O15_POSTPART_DEPR	Postpartum depression	Postpartum depression || ||	TRUE	igd	NA	NA	NA	NA	NA	NA	NA
rs74979207	3	78245851	0.0191	0.0683	NA	0.7799	0.01834	A	T	Postpartum depression || id:finn-b-O15_POSTPART_DEPR	finn-b-O15_POSTPART_DEPR	Postpartum depression	Postpartum depression || ||	TRUE	igd	NA	NA	NA	NA	NA	NA	NA
rs139907347	3	78460847	0.0288	0.115	NA	0.802	0.006675	T	C	Postpartum depression || id:finn-b-O15_POSTPART_DEPR	finn-b-O15_POSTPART_DEPR	Postpartum depression	Postpartum depression || ||	TRUE	igd	NA	NA	NA	NA	NA	NA	NA
rs62259845	3	83489080	0.0603	0.0364	NA	0.0980189	0.06491	T	C	Postpartum depression || id:finn-b-O15_POSTPART_DEPR	finn-b-O15_POSTPART_DEPR	Postpartum depression	Postpartum depression || ||	TRUE	igd	NA	NA	NA	NA	NA	NA	NA
rs12485502	3	99076333	0.024	0.2228	NA	0.9141	0.001708	G	C	Postpartum depression || id:finn-b-O15_POSTPART_DEPR	finn-b-O15_POSTPART_DEPR	Postpartum depression	Postpartum depression || ||	TRUE	igd	NA	NA	NA	NA	NA	NA	NA
rs141142047	3	111775906	-0.6382	0.2574	NA	0.0131501	0.001299	C	T	Postpartum depression || id:finn-b-O15_POSTPART_DEPR	finn-b-O15_POSTPART_DEPR	Postpartum depression	Postpartum depression || ||	TRUE	igd	NA	NA	NA	NA	NA	NA	NA
rs62270350	3	125056194	0.1264	0.1295	NA	0.329	0.004934	C	A	Postpartum depression || id:finn-b-O15_POSTPART_DEPR	finn-b-O15_POSTPART_DEPR	Postpartum depression	Postpartum depression || ||	TRUE	igd	NA	NA	NA	NA	NA	NA	NA
rs6784346	3	125392975	0.0008	0.0183	NA	0.966	0.4367	G	A	Postpartum depression || id:finn-b-O15_POSTPART_DEPR	finn-b-O15_POSTPART_DEPR	Postpartum depression	Postpartum depression || ||	TRUE	igd	NA	NA	NA	NA	NA	NA	NA
rs11721245	3	146372261	0.0729	0.1279	NA	0.569	0.005153	A	T	Postpartum depression || id:finn-b-O15_POSTPART_DEPR	finn-b-O15_POSTPART_DEPR	Postpartum depression	Postpartum depression || ||	TRUE	igd	NA	NA	NA	NA	NA	NA	NA
rs1398455	3	172775311	0.0514	0.0289	NA	0.0752991	0.1103	G	T	Postpartum depression || id:finn-b-O15_POSTPART_DEPR	finn-b-O15_POSTPART_DEPR	Postpartum depression	Postpartum depression || ||	TRUE	igd	NA	NA	NA	NA	NA	NA	NA
rs9840762	3	174858201	0.0229	0.0896	NA	0.7979	0.01017	G	C	Postpartum depression || id:finn-b-O15_POSTPART_DEPR	finn-b-O15_POSTPART_DEPR	Postpartum depression	Postpartum depression || ||	TRUE	igd	NA	NA	NA	NA	NA	NA	NA
rs9882284	3	178631131	-0.0263	0.0253	NA	0.2976	0.15	C	T	Postpartum depression || id:finn-b-O15_POSTPART_DEPR	finn-b-O15_POSTPART_DEPR	Postpartum depression	Postpartum depression || ||	TRUE	igd	NA	NA	NA	NA	NA	NA	NA
rs57610916	3	186414243	0.0245	0.0233	NA	0.2943	0.184	C	T	Postpartum depression || id:finn-b-O15_POSTPART_DEPR	finn-b-O15_POSTPART_DEPR	Postpartum depression	Postpartum depression || ||	TRUE	igd	NA	NA	NA	NA	NA	NA	NA
rs3864097	3	186950635	-0.0225	0.0193	NA	0.2455	0.3198	A	G	Postpartum depression || id:finn-b-O15_POSTPART_DEPR	finn-b-O15_POSTPART_DEPR	Postpartum depression	Postpartum depression || ||	TRUE	igd	NA	NA	NA	NA	NA	NA	NA
rs76618690	3	189603246	-0.063	0.0568	NA	0.2673	0.02643	T	G	Postpartum depression || id:finn-b-O15_POSTPART_DEPR	finn-b-O15_POSTPART_DEPR	Postpartum depression	Postpartum depression || ||	TRUE	igd	NA	NA	NA	NA	NA	NA	NA
rs76600885	3	190342678	-0.1249	0.062	NA	0.04394	0.02243	C	T	Postpartum depression || id:finn-b-O15_POSTPART_DEPR	finn-b-O15_POSTPART_DEPR	Postpartum depression	Postpartum depression || ||	TRUE	igd	NA	NA	NA	NA	NA	NA	NA
rs28657483	4	7194143	-0.0494	0.0359	NA	0.1688	0.06895	T	C	Postpartum depression || id:finn-b-O15_POSTPART_DEPR	finn-b-O15_POSTPART_DEPR	Postpartum depression	Postpartum depression || ||	TRUE	igd	NA	NA	NA	NA	NA	NA	NA
rs16876402	4	10986574	0.0132	0.0259	NA	0.609799	0.1436	G	A	Postpartum depression || id:finn-b-O15_POSTPART_DEPR	finn-b-O15_POSTPART_DEPR	Postpartum depression	Postpartum depression || ||	TRUE	igd	NA	NA	NA	NA	NA	NA	NA
rs151079977	4	95995355	-0.0455	0.1216	NA	0.708101	0.005601	G	A	Postpartum depression || id:finn-b-O15_POSTPART_DEPR	finn-b-O15_POSTPART_DEPR	Postpartum depression	Postpartum depression || ||	TRUE	igd	NA	NA	NA	NA	NA	NA	NA
rs139445410	4	100163857	-0.0832	0.0622	NA	0.1809	0.02177	C	T	Postpartum depression || id:finn-b-O15_POSTPART_DEPR	finn-b-O15_POSTPART_DEPR	Postpartum depression	Postpartum depression || ||	TRUE	igd	NA	NA	NA	NA	NA	NA	NA
rs7660298	4	103960768	-0.0165	0.0181	NA	0.3608	0.4674	C	T	Postpartum depression || id:finn-b-O15_POSTPART_DEPR	finn-b-O15_POSTPART_DEPR	Postpartum depression	Postpartum depression || ||	TRUE	igd	NA	NA	NA	NA	NA	NA	NA
rs72665037	4	104008884	0.0463	0.0677	NA	0.4936	0.01817	A	C	Postpartum depression || id:finn-b-O15_POSTPART_DEPR	finn-b-O15_POSTPART_DEPR	Postpartum depression	Postpartum depression || ||	TRUE	igd	NA	NA	NA	NA	NA	NA	NA
rs6840419	4	108174263	-0.075	0.0787	NA	0.3406	0.01378	A	G	Postpartum depression || id:finn-b-O15_POSTPART_DEPR	finn-b-O15_POSTPART_DEPR	Postpartum depression	Postpartum depression || ||	TRUE	igd	NA	NA	NA	NA	NA	NA	NA
rs114304696	4	125852685	-0.0435	0.0477	NA	0.3617	0.03753	G	T	Postpartum depression || id:finn-b-O15_POSTPART_DEPR	finn-b-O15_POSTPART_DEPR	Postpartum depression	Postpartum depression || ||	TRUE	igd	NA	NA	NA	NA	NA	NA	NA
rs56248709	3	155042837	-0.0046	0.0243	NA	0.8508	0.1641	C	T	Postpartum depression || id:finn-b-O15_POSTPART_DEPR	finn-b-O15_POSTPART_DEPR	Postpartum depression	Postpartum depression || ||	TRUE	igd	NA	NA	NA	NA	NA	NA	NA
rs146347502	3	157612605	-0.0636	0.0362	NA	0.0790697	0.06743	T	G	Postpartum depression || id:finn-b-O15_POSTPART_DEPR	finn-b-O15_POSTPART_DEPR	Postpartum depression	Postpartum depression || ||	TRUE	igd	NA	NA	NA	NA	NA	NA	NA
rs76932039	3	168591110	-0.0621	0.087	NA	0.475501	0.01091	G	T	Postpartum depression || id:finn-b-O15_POSTPART_DEPR	finn-b-O15_POSTPART_DEPR	Postpartum depression	Postpartum depression || ||	TRUE	igd	NA	NA	NA	NA	NA	NA	NA
rs61792432	3	170931925	0.0274	0.035	NA	0.434	0.07042	A	C	Postpartum depression || id:finn-b-O15_POSTPART_DEPR	finn-b-O15_POSTPART_DEPR	Postpartum depression	Postpartum depression || ||	TRUE	igd	NA	NA	NA	NA	NA	NA	NA
rs143058746	3	170974978	-0.0401	0.0398	NA	0.3138	0.05606	T	A	Postpartum depression || id:finn-b-O15_POSTPART_DEPR	finn-b-O15_POSTPART_DEPR	Postpartum depression	Postpartum depression || ||	TRUE	igd	NA	NA	NA	NA	NA	NA	NA
rs138170488	3	176002804	0.1128	0.0649	NA	0.0821599	0.02019	C	T	Postpartum depression || id:finn-b-O15_POSTPART_DEPR	finn-b-O15_POSTPART_DEPR	Postpartum depression	Postpartum depression || ||	TRUE	igd	NA	NA	NA	NA	NA	NA	NA
rs143419918	3	183309623	0.0713	0.0562	NA	0.2043	0.02816	A	C	Postpartum depression || id:finn-b-O15_POSTPART_DEPR	finn-b-O15_POSTPART_DEPR	Postpartum depression	Postpartum depression || ||	TRUE	igd	NA	NA	NA	NA	NA	NA	NA
rs7640697	3	184789566	0.0406	0.0689	NA	0.5561	0.01797	A	G	Postpartum depression || id:finn-b-O15_POSTPART_DEPR	finn-b-O15_POSTPART_DEPR	Postpartum depression	Postpartum depression || ||	TRUE	igd	NA	NA	NA	NA	NA	NA	NA
rs75498197	3	187700543	-0.0779	0.052	NA	0.1344	0.03123	G	A	Postpartum depression || id:finn-b-O15_POSTPART_DEPR	finn-b-O15_POSTPART_DEPR	Postpartum depression	Postpartum depression || ||	TRUE	igd	NA	NA	NA	NA	NA	NA	NA
rs77703079	3	190806988	-0.0229	0.0539	NA	0.6703	0.02848	T	G	Postpartum depression || id:finn-b-O15_POSTPART_DEPR	finn-b-O15_POSTPART_DEPR	Postpartum depression	Postpartum depression || ||	TRUE	igd	NA	NA	NA	NA	NA	NA	NA
rs74655331	3	191167766	0.037	0.0621	NA	0.5513	0.02212	T	C	Postpartum depression || id:finn-b-O15_POSTPART_DEPR	finn-b-O15_POSTPART_DEPR	Postpartum depression	Postpartum depression || ||	TRUE	igd	NA	NA	NA	NA	NA	NA	NA
rs56945802	4	2273271	-0.0304	0.0432	NA	0.4827	0.04664	T	G	Postpartum depression || id:finn-b-O15_POSTPART_DEPR	finn-b-O15_POSTPART_DEPR	Postpartum depression	Postpartum depression || ||	TRUE	igd	NA	NA	NA	NA	NA	NA	NA
rs1543787	4	3391297	0.0158	0.0182	NA	0.3839	0.5592	C	G	Postpartum depression || id:finn-b-O15_POSTPART_DEPR	finn-b-O15_POSTPART_DEPR	Postpartum depression	Postpartum depression || ||	TRUE	igd	NA	NA	NA	NA	NA	NA	NA
rs4270540	4	6016714	0.0014	0.0213	NA	0.9476	0.7649	G	A	Postpartum depression || id:finn-b-O15_POSTPART_DEPR	finn-b-O15_POSTPART_DEPR	Postpartum depression	Postpartum depression || ||	TRUE	igd	NA	NA	NA	NA	NA	NA	NA
rs62288891	4	10174917	0.0266	0.0218	NA	0.2224	0.2224	A	G	Postpartum depression || id:finn-b-O15_POSTPART_DEPR	finn-b-O15_POSTPART_DEPR	Postpartum depression	Postpartum depression || ||	TRUE	igd	NA	NA	NA	NA	NA	NA	NA
rs11714535	3	128180852	0.038	0.0274	NA	0.1652	0.1301	T	C	Postpartum depression || id:finn-b-O15_POSTPART_DEPR	finn-b-O15_POSTPART_DEPR	Postpartum depression	Postpartum depression || ||	TRUE	igd	NA	NA	NA	NA	NA	NA	NA
rs73222306	3	131507171	-0.0236	0.0506	NA	0.641201	0.03337	T	C	Postpartum depression || id:finn-b-O15_POSTPART_DEPR	finn-b-O15_POSTPART_DEPR	Postpartum depression	Postpartum depression || ||	TRUE	igd	NA	NA	NA	NA	NA	NA	NA
rs73221240	3	133802160	0.0612	0.1129	NA	0.587899	0.006653	A	G	Postpartum depression || id:finn-b-O15_POSTPART_DEPR	finn-b-O15_POSTPART_DEPR	Postpartum depression	Postpartum depression || ||	TRUE	igd	NA	NA	NA	NA	NA	NA	NA
rs143780172	3	133928387	0.0203	0.1391	NA	0.884	0.004591	T	G	Postpartum depression || id:finn-b-O15_POSTPART_DEPR	finn-b-O15_POSTPART_DEPR	Postpartum depression	Postpartum depression || ||	TRUE	igd	NA	NA	NA	NA	NA	NA	NA
rs75298443	3	136750980	0.0614	0.0959	NA	0.5218	0.009205	C	G	Postpartum depression || id:finn-b-O15_POSTPART_DEPR	finn-b-O15_POSTPART_DEPR	Postpartum depression	Postpartum depression || ||	TRUE	igd	NA	NA	NA	NA	NA	NA	NA
rs79114388	3	136968606	0.0182	0.029	NA	0.53	0.1106	G	C	Postpartum depression || id:finn-b-O15_POSTPART_DEPR	finn-b-O15_POSTPART_DEPR	Postpartum depression	Postpartum depression || ||	TRUE	igd	NA	NA	NA	NA	NA	NA	NA
rs157279	3	137487416	0.0215	0.0184	NA	0.2429	0.5855	T	C	Postpartum depression || id:finn-b-O15_POSTPART_DEPR	finn-b-O15_POSTPART_DEPR	Postpartum depression	Postpartum depression || ||	TRUE	igd	NA	NA	NA	NA	NA	NA	NA
rs1511412	3	138713704	0.0668	0.0361	NA	0.0647098	0.9329	G	A	Postpartum depression || id:finn-b-O15_POSTPART_DEPR	finn-b-O15_POSTPART_DEPR	Postpartum depression	Postpartum depression || ||	TRUE	igd	NA	NA	NA	NA	NA	NA	NA
rs9874641	3	139039254	0.0129	0.0324	NA	0.690799	0.08732	A	G	Postpartum depression || id:finn-b-O15_POSTPART_DEPR	finn-b-O15_POSTPART_DEPR	Postpartum depression	Postpartum depression || ||	TRUE	igd	NA	NA	NA	NA	NA	NA	NA
rs73869619	3	141179873	-0.0263	0.1368	NA	0.8478	0.004518	C	T	Postpartum depression || id:finn-b-O15_POSTPART_DEPR	finn-b-O15_POSTPART_DEPR	Postpartum depression	Postpartum depression || ||	TRUE	igd	NA	NA	NA	NA	NA	NA	NA
rs114795724	3	143314814	-0.0685	0.0614	NA	0.2646	0.02241	T	G	Postpartum depression || id:finn-b-O15_POSTPART_DEPR	finn-b-O15_POSTPART_DEPR	Postpartum depression	Postpartum depression || ||	TRUE	igd	NA	NA	NA	NA	NA	NA	NA
rs141398400	4	12845643	0.1474	0.1079	NA	0.1721	0.007305	C	T	Postpartum depression || id:finn-b-O15_POSTPART_DEPR	finn-b-O15_POSTPART_DEPR	Postpartum depression	Postpartum depression || ||	TRUE	igd	NA	NA	NA	NA	NA	NA	NA
rs10029276	4	14200748	-0.1089	0.064	NA	0.088589	0.02086	T	C	Postpartum depression || id:finn-b-O15_POSTPART_DEPR	finn-b-O15_POSTPART_DEPR	Postpartum depression	Postpartum depression || ||	TRUE	igd	NA	NA	NA	NA	NA	NA	NA
rs114050867	4	17143730	-0.0643	0.1088	NA	0.554799	0.007433	C	T	Postpartum depression || id:finn-b-O15_POSTPART_DEPR	finn-b-O15_POSTPART_DEPR	Postpartum depression	Postpartum depression || ||	TRUE	igd	NA	NA	NA	NA	NA	NA	NA
rs6853587	4	25518451	0.0674	0.0514	NA	0.1896	0.03332	T	C	Postpartum depression || id:finn-b-O15_POSTPART_DEPR	finn-b-O15_POSTPART_DEPR	Postpartum depression	Postpartum depression || ||	TRUE	igd	NA	NA	NA	NA	NA	NA	NA
rs78039793	4	27191249	-0.0688	0.0475	NA	0.1475	0.03751	C	G	Postpartum depression || id:finn-b-O15_POSTPART_DEPR	finn-b-O15_POSTPART_DEPR	Postpartum depression	Postpartum depression || ||	TRUE	igd	NA	NA	NA	NA	NA	NA	NA
rs56174154	4	27679354	0.0208	0.0381	NA	0.585301	0.0609	T	C	Postpartum depression || id:finn-b-O15_POSTPART_DEPR	finn-b-O15_POSTPART_DEPR	Postpartum depression	Postpartum depression || ||	TRUE	igd	NA	NA	NA	NA	NA	NA	NA
rs77133167	4	41089940	0.057	0.0755	NA	0.4503	0.01518	T	C	Postpartum depression || id:finn-b-O15_POSTPART_DEPR	finn-b-O15_POSTPART_DEPR	Postpartum depression	Postpartum depression || ||	TRUE	igd	NA	NA	NA	NA	NA	NA	NA
rs114662270	4	41215275	-0.0361	0.0517	NA	0.485	0.03302	G	A	Postpartum depression || id:finn-b-O15_POSTPART_DEPR	finn-b-O15_POSTPART_DEPR	Postpartum depression	Postpartum depression || ||	TRUE	igd	NA	NA	NA	NA	NA	NA	NA
rs111851590	4	42290751	-0.0275	0.0269	NA	0.3077	0.1291	G	A	Postpartum depression || id:finn-b-O15_POSTPART_DEPR	finn-b-O15_POSTPART_DEPR	Postpartum depression	Postpartum depression || ||	TRUE	igd	NA	NA	NA	NA	NA	NA	NA
rs7670115	4	65275877	0.1254	0.0704	NA	0.0746999	0.9831	G	A	Postpartum depression || id:finn-b-O15_POSTPART_DEPR	finn-b-O15_POSTPART_DEPR	Postpartum depression	Postpartum depression || ||	TRUE	igd	NA	NA	NA	NA	NA	NA	NA
rs1349693	4	72059795	-0.0174	0.0386	NA	0.6521	0.05868	C	T	Postpartum depression || id:finn-b-O15_POSTPART_DEPR	finn-b-O15_POSTPART_DEPR	Postpartum depression	Postpartum depression || ||	TRUE	igd	NA	NA	NA	NA	NA	NA	NA
rs72659957	4	96317765	0.0088	0.034	NA	0.7957	0.0772	C	T	Postpartum depression || id:finn-b-O15_POSTPART_DEPR	finn-b-O15_POSTPART_DEPR	Postpartum depression	Postpartum depression || ||	TRUE	igd	NA	NA	NA	NA	NA	NA	NA
rs17500635	4	97103567	0.1672	0.1342	NA	0.2128	0.004667	G	A	Postpartum depression || id:finn-b-O15_POSTPART_DEPR	finn-b-O15_POSTPART_DEPR	Postpartum depression	Postpartum depression || ||	TRUE	igd	NA	NA	NA	NA	NA	NA	NA
rs73843572	4	122188411	0.0222	0.0592	NA	0.707499	0.02342	C	G	Postpartum depression || id:finn-b-O15_POSTPART_DEPR	finn-b-O15_POSTPART_DEPR	Postpartum depression	Postpartum depression || ||	TRUE	igd	NA	NA	NA	NA	NA	NA	NA
rs183310248	4	129414948	-0.0606	0.1351	NA	0.653899	0.004808	A	T	Postpartum depression || id:finn-b-O15_POSTPART_DEPR	finn-b-O15_POSTPART_DEPR	Postpartum depression	Postpartum depression || ||	TRUE	igd	NA	NA	NA	NA	NA	NA	NA
rs13149570	4	131805844	0.0095	0.0737	NA	0.8971	0.01559	A	G	Postpartum depression || id:finn-b-O15_POSTPART_DEPR	finn-b-O15_POSTPART_DEPR	Postpartum depression	Postpartum depression || ||	TRUE	igd	NA	NA	NA	NA	NA	NA	NA
rs11731924	4	101108509	0.0164	0.0456	NA	0.718199	0.04173	C	T	Postpartum depression || id:finn-b-O15_POSTPART_DEPR	finn-b-O15_POSTPART_DEPR	Postpartum depression	Postpartum depression || ||	TRUE	igd	NA	NA	NA	NA	NA	NA	NA
rs77124574	4	111102680	0.0136	0.1188	NA	0.9088	0.006131	C	T	Postpartum depression || id:finn-b-O15_POSTPART_DEPR	finn-b-O15_POSTPART_DEPR	Postpartum depression	Postpartum depression || ||	TRUE	igd	NA	NA	NA	NA	NA	NA	NA
rs116618980	4	114660286	-0.0455	0.0749	NA	0.5433	0.01557	T	G	Postpartum depression || id:finn-b-O15_POSTPART_DEPR	finn-b-O15_POSTPART_DEPR	Postpartum depression	Postpartum depression || ||	TRUE	igd	NA	NA	NA	NA	NA	NA	NA
rs144485646	4	128045282	0.1709	0.2271	NA	0.4518	0.001685	C	T	Postpartum depression || id:finn-b-O15_POSTPART_DEPR	finn-b-O15_POSTPART_DEPR	Postpartum depression	Postpartum depression || ||	TRUE	igd	NA	NA	NA	NA	NA	NA	NA
rs17050792	4	130928221	-0.0088	0.0371	NA	0.8124	0.06189	A	C	Postpartum depression || id:finn-b-O15_POSTPART_DEPR	finn-b-O15_POSTPART_DEPR	Postpartum depression	Postpartum depression || ||	TRUE	igd	NA	NA	NA	NA	NA	NA	NA
rs114086936	4	132057543	-0.1563	0.084	NA	0.0627697	0.01166	T	A	Postpartum depression || id:finn-b-O15_POSTPART_DEPR	finn-b-O15_POSTPART_DEPR	Postpartum depression	Postpartum depression || ||	TRUE	igd	NA	NA	NA	NA	NA	NA	NA
rs9855489	3	149768597	0.0312	0.0206	NA	0.1299	0.2634	T	G	Postpartum depression || id:finn-b-O15_POSTPART_DEPR	finn-b-O15_POSTPART_DEPR	Postpartum depression	Postpartum depression || ||	TRUE	igd	NA	NA	NA	NA	NA	NA	NA
rs16863732	3	151608909	0.1379	0.0719	NA	0.0551595	0.01602	A	G	Postpartum depression || id:finn-b-O15_POSTPART_DEPR	finn-b-O15_POSTPART_DEPR	Postpartum depression	Postpartum depression || ||	TRUE	igd	NA	NA	NA	NA	NA	NA	NA
rs148148703	4	5175712	0.0592	0.1082	NA	0.5844	0.007245	T	C	Postpartum depression || id:finn-b-O15_POSTPART_DEPR	finn-b-O15_POSTPART_DEPR	Postpartum depression	Postpartum depression || ||	TRUE	igd	NA	NA	NA	NA	NA	NA	NA
rs74350322	4	7800852	-0.0163	0.0465	NA	0.7251	0.03958	C	G	Postpartum depression || id:finn-b-O15_POSTPART_DEPR	finn-b-O15_POSTPART_DEPR	Postpartum depression	Postpartum depression || ||	TRUE	igd	NA	NA	NA	NA	NA	NA	NA
rs112504630	4	7822571	0.0185	0.0459	NA	0.686501	0.04042	T	C	Postpartum depression || id:finn-b-O15_POSTPART_DEPR	finn-b-O15_POSTPART_DEPR	Postpartum depression	Postpartum depression || ||	TRUE	igd	NA	NA	NA	NA	NA	NA	NA
rs144569572	4	9822081	0.0078	0.0666	NA	0.9066	0.01866	C	G	Postpartum depression || id:finn-b-O15_POSTPART_DEPR	finn-b-O15_POSTPART_DEPR	Postpartum depression	Postpartum depression || ||	TRUE	igd	NA	NA	NA	NA	NA	NA	NA
rs80293589	4	10950439	0.0216	0.0701	NA	0.7576	0.01679	T	C	Postpartum depression || id:finn-b-O15_POSTPART_DEPR	finn-b-O15_POSTPART_DEPR	Postpartum depression	Postpartum depression || ||	TRUE	igd	NA	NA	NA	NA	NA	NA	NA
rs10032463	4	11351672	-0.0436	0.0293	NA	0.1371	0.1047	T	C	Postpartum depression || id:finn-b-O15_POSTPART_DEPR	finn-b-O15_POSTPART_DEPR	Postpartum depression	Postpartum depression || ||	TRUE	igd	NA	NA	NA	NA	NA	NA	NA
rs73223899	4	11478924	0.0185	0.0562	NA	0.742099	0.02713	G	A	Postpartum depression || id:finn-b-O15_POSTPART_DEPR	finn-b-O15_POSTPART_DEPR	Postpartum depression	Postpartum depression || ||	TRUE	igd	NA	NA	NA	NA	NA	NA	NA
rs11933066	4	12326845	0.0278	0.0922	NA	0.762901	0.009882	G	C	Postpartum depression || id:finn-b-O15_POSTPART_DEPR	finn-b-O15_POSTPART_DEPR	Postpartum depression	Postpartum depression || ||	TRUE	igd	NA	NA	NA	NA	NA	NA	NA
rs73219843	4	13013421	-0.131	0.1112	NA	0.2386	0.007214	G	A	Postpartum depression || id:finn-b-O15_POSTPART_DEPR	finn-b-O15_POSTPART_DEPR	Postpartum depression	Postpartum depression || ||	TRUE	igd	NA	NA	NA	NA	NA	NA	NA
rs6842438	4	13328373	0.0086	0.0518	NA	0.8688	0.03228	C	T	Postpartum depression || id:finn-b-O15_POSTPART_DEPR	finn-b-O15_POSTPART_DEPR	Postpartum depression	Postpartum depression || ||	TRUE	igd	NA	NA	NA	NA	NA	NA	NA
rs77325017	4	16426510	-0.084	0.0783	NA	0.2833	0.0139	A	T	Postpartum depression || id:finn-b-O15_POSTPART_DEPR	finn-b-O15_POSTPART_DEPR	Postpartum depression	Postpartum depression || ||	TRUE	igd	NA	NA	NA	NA	NA	NA	NA
rs56152829	4	20693639	0.0004	0.0219	NA	0.9844	0.2194	A	G	Postpartum depression || id:finn-b-O15_POSTPART_DEPR	finn-b-O15_POSTPART_DEPR	Postpartum depression	Postpartum depression || ||	TRUE	igd	NA	NA	NA	NA	NA	NA	NA
rs114228749	4	22753101	0.0061	0.0726	NA	0.933	0.01559	C	A	Postpartum depression || id:finn-b-O15_POSTPART_DEPR	finn-b-O15_POSTPART_DEPR	Postpartum depression	Postpartum depression || ||	TRUE	igd	NA	NA	NA	NA	NA	NA	NA
rs56411523	4	36359879	0.0121	0.0392	NA	0.758099	0.05663	C	T	Postpartum depression || id:finn-b-O15_POSTPART_DEPR	finn-b-O15_POSTPART_DEPR	Postpartum depression	Postpartum depression || ||	TRUE	igd	NA	NA	NA	NA	NA	NA	NA
rs2925953	4	37911912	0.0704	0.0275	NA	0.0105	0.1273	A	G	Postpartum depression || id:finn-b-O15_POSTPART_DEPR	finn-b-O15_POSTPART_DEPR	Postpartum depression	Postpartum depression || ||	TRUE	igd	NA	NA	NA	NA	NA	NA	NA
rs3102165	4	39433498	-0.0226	0.0391	NA	0.5628	0.9428	C	T	Postpartum depression || id:finn-b-O15_POSTPART_DEPR	finn-b-O15_POSTPART_DEPR	Postpartum depression	Postpartum depression || ||	TRUE	igd	NA	NA	NA	NA	NA	NA	NA
rs145778210	4	108969535	0.088	0.1123	NA	0.4334	0.00653	C	G	Postpartum depression || id:finn-b-O15_POSTPART_DEPR	finn-b-O15_POSTPART_DEPR	Postpartum depression	Postpartum depression || ||	TRUE	igd	NA	NA	NA	NA	NA	NA	NA
rs113197109	4	111608513	0.0325	0.0812	NA	0.6889	0.01318	T	A	Postpartum depression || id:finn-b-O15_POSTPART_DEPR	finn-b-O15_POSTPART_DEPR	Postpartum depression	Postpartum depression || ||	TRUE	igd	NA	NA	NA	NA	NA	NA	NA
rs308383	4	123783395	0.1224	0.1125	NA	0.2763	0.006778	G	A	Postpartum depression || id:finn-b-O15_POSTPART_DEPR	finn-b-O15_POSTPART_DEPR	Postpartum depression	Postpartum depression || ||	TRUE	igd	NA	NA	NA	NA	NA	NA	NA
rs76631808	5	66955544	0.0631	0.0538	NA	0.241	0.02928	G	A	Postpartum depression || id:finn-b-O15_POSTPART_DEPR	finn-b-O15_POSTPART_DEPR	Postpartum depression	Postpartum depression || ||	TRUE	igd	NA	NA	NA	NA	NA	NA	NA
rs116296620	5	73825156	-0.1322	0.0822	NA	0.1077	0.01227	T	C	Postpartum depression || id:finn-b-O15_POSTPART_DEPR	finn-b-O15_POSTPART_DEPR	Postpartum depression	Postpartum depression || ||	TRUE	igd	NA	NA	NA	NA	NA	NA	NA
rs16867748	5	88849142	0.067	0.0619	NA	0.2788	0.02221	T	C	Postpartum depression || id:finn-b-O15_POSTPART_DEPR	finn-b-O15_POSTPART_DEPR	Postpartum depression	Postpartum depression || ||	TRUE	igd	NA	NA	NA	NA	NA	NA	NA
rs7713137	5	93452925	-0.0325	0.0264	NA	0.2182	0.8632	T	A	Postpartum depression || id:finn-b-O15_POSTPART_DEPR	finn-b-O15_POSTPART_DEPR	Postpartum depression	Postpartum depression || ||	TRUE	igd	NA	NA	NA	NA	NA	NA	NA
rs142772213	5	124400502	-0.0141	0.0558	NA	0.8002	0.02723	G	A	Postpartum depression || id:finn-b-O15_POSTPART_DEPR	finn-b-O15_POSTPART_DEPR	Postpartum depression	Postpartum depression || ||	TRUE	igd	NA	NA	NA	NA	NA	NA	NA
rs2577489	5	128235060	-0.0014	0.0199	NA	0.9442	0.2936	A	G	Postpartum depression || id:finn-b-O15_POSTPART_DEPR	finn-b-O15_POSTPART_DEPR	Postpartum depression	Postpartum depression || ||	TRUE	igd	NA	NA	NA	NA	NA	NA	NA
rs145858925	5	147232104	0.0012	0.1422	NA	0.9932	0.004287	C	T	Postpartum depression || id:finn-b-O15_POSTPART_DEPR	finn-b-O15_POSTPART_DEPR	Postpartum depression	Postpartum depression || ||	TRUE	igd	NA	NA	NA	NA	NA	NA	NA
rs75599144	5	150897496	-0.0495	0.0723	NA	0.4938	0.01654	T	C	Postpartum depression || id:finn-b-O15_POSTPART_DEPR	finn-b-O15_POSTPART_DEPR	Postpartum depression	Postpartum depression || ||	TRUE	igd	NA	NA	NA	NA	NA	NA	NA
rs77370290	5	153417815	0.1124	0.2096	NA	0.591701	0.001952	C	T	Postpartum depression || id:finn-b-O15_POSTPART_DEPR	finn-b-O15_POSTPART_DEPR	Postpartum depression	Postpartum depression || ||	TRUE	igd	NA	NA	NA	NA	NA	NA	NA
rs145875260	5	153445381	-0.0503	0.2255	NA	0.8234	0.001751	G	A	Postpartum depression || id:finn-b-O15_POSTPART_DEPR	finn-b-O15_POSTPART_DEPR	Postpartum depression	Postpartum depression || ||	TRUE	igd	NA	NA	NA	NA	NA	NA	NA
rs76832272	5	178518686	0.0379	0.0585	NA	0.5166	0.0238	G	A	Postpartum depression || id:finn-b-O15_POSTPART_DEPR	finn-b-O15_POSTPART_DEPR	Postpartum depression	Postpartum depression || ||	TRUE	igd	NA	NA	NA	NA	NA	NA	NA
rs60184966	5	179880323	-0.0435	0.0949	NA	0.646501	0.009419	C	G	Postpartum depression || id:finn-b-O15_POSTPART_DEPR	finn-b-O15_POSTPART_DEPR	Postpartum depression	Postpartum depression || ||	TRUE	igd	NA	NA	NA	NA	NA	NA	NA
rs186974323	6	891483	-0.0211	0.0447	NA	0.6367	0.04228	G	T	Postpartum depression || id:finn-b-O15_POSTPART_DEPR	finn-b-O15_POSTPART_DEPR	Postpartum depression	Postpartum depression || ||	TRUE	igd	NA	NA	NA	NA	NA	NA	NA
rs187602471	5	162493246	0.1874	0.1096	NA	0.0871004	0.00688	A	T	Postpartum depression || id:finn-b-O15_POSTPART_DEPR	finn-b-O15_POSTPART_DEPR	Postpartum depression	Postpartum depression || ||	TRUE	igd	NA	NA	NA	NA	NA	NA	NA
rs62390654	6	1656934	0.0487	0.0759	NA	0.521	0.01544	T	G	Postpartum depression || id:finn-b-O15_POSTPART_DEPR	finn-b-O15_POSTPART_DEPR	Postpartum depression	Postpartum depression || ||	TRUE	igd	NA	NA	NA	NA	NA	NA	NA
rs115613288	6	16668271	-0.1035	0.0512	NA	0.0430101	0.03253	C	T	Postpartum depression || id:finn-b-O15_POSTPART_DEPR	finn-b-O15_POSTPART_DEPR	Postpartum depression	Postpartum depression || ||	TRUE	igd	NA	NA	NA	NA	NA	NA	NA
rs143627231	6	17590387	0.0131	0.088	NA	0.8816	0.01099	T	C	Postpartum depression || id:finn-b-O15_POSTPART_DEPR	finn-b-O15_POSTPART_DEPR	Postpartum depression	Postpartum depression || ||	TRUE	igd	NA	NA	NA	NA	NA	NA	NA
rs185712587	4	136104555	-0.0119	0.0564	NA	0.8326	0.02569	T	C	Postpartum depression || id:finn-b-O15_POSTPART_DEPR	finn-b-O15_POSTPART_DEPR	Postpartum depression	Postpartum depression || ||	TRUE	igd	NA	NA	NA	NA	NA	NA	NA
rs4525947	4	174576078	0.0415	0.0223	NA	0.0625302	0.7939	C	A	Postpartum depression || id:finn-b-O15_POSTPART_DEPR	finn-b-O15_POSTPART_DEPR	Postpartum depression	Postpartum depression || ||	TRUE	igd	NA	NA	NA	NA	NA	NA	NA
rs117697684	4	176700089	0.0055	0.043	NA	0.8977	0.04576	T	A	Postpartum depression || id:finn-b-O15_POSTPART_DEPR	finn-b-O15_POSTPART_DEPR	Postpartum depression	Postpartum depression || ||	TRUE	igd	NA	NA	NA	NA	NA	NA	NA
rs150839918	4	177975637	-0.0315	0.0616	NA	0.6087	0.02274	A	G	Postpartum depression || id:finn-b-O15_POSTPART_DEPR	finn-b-O15_POSTPART_DEPR	Postpartum depression	Postpartum depression || ||	TRUE	igd	NA	NA	NA	NA	NA	NA	NA
rs149282453	4	179396354	-0.0358	0.062	NA	0.5638	0.02172	A	T	Postpartum depression || id:finn-b-O15_POSTPART_DEPR	finn-b-O15_POSTPART_DEPR	Postpartum depression	Postpartum depression || ||	TRUE	igd	NA	NA	NA	NA	NA	NA	NA
rs112195450	4	181680319	0.0728	0.052	NA	0.1617	0.03075	C	G	Postpartum depression || id:finn-b-O15_POSTPART_DEPR	finn-b-O15_POSTPART_DEPR	Postpartum depression	Postpartum depression || ||	TRUE	igd	NA	NA	NA	NA	NA	NA	NA
rs139273134	4	182149264	0.1238	0.1442	NA	0.3906	0.004508	A	G	Postpartum depression || id:finn-b-O15_POSTPART_DEPR	finn-b-O15_POSTPART_DEPR	Postpartum depression	Postpartum depression || ||	TRUE	igd	NA	NA	NA	NA	NA	NA	NA
rs60614578	4	182999018	0.059	0.09	NA	0.512201	0.01059	A	C	Postpartum depression || id:finn-b-O15_POSTPART_DEPR	finn-b-O15_POSTPART_DEPR	Postpartum depression	Postpartum depression || ||	TRUE	igd	NA	NA	NA	NA	NA	NA	NA
rs79758288	4	184338294	-0.0401	0.0294	NA	0.1731	0.1066	A	C	Postpartum depression || id:finn-b-O15_POSTPART_DEPR	finn-b-O15_POSTPART_DEPR	Postpartum depression	Postpartum depression || ||	TRUE	igd	NA	NA	NA	NA	NA	NA	NA
rs72689364	4	184408918	-0.0314	0.0499	NA	0.5287	0.03573	T	C	Postpartum depression || id:finn-b-O15_POSTPART_DEPR	finn-b-O15_POSTPART_DEPR	Postpartum depression	Postpartum depression || ||	TRUE	igd	NA	NA	NA	NA	NA	NA	NA
rs73132456	5	75696857	-0.0405	0.0999	NA	0.685199	0.008485	A	G	Postpartum depression || id:finn-b-O15_POSTPART_DEPR	finn-b-O15_POSTPART_DEPR	Postpartum depression	Postpartum depression || ||	TRUE	igd	NA	NA	NA	NA	NA	NA	NA
rs41271838	5	75993991	-0.0388	0.1573	NA	0.805	0.003594	G	A	Postpartum depression || id:finn-b-O15_POSTPART_DEPR	finn-b-O15_POSTPART_DEPR	Postpartum depression	Postpartum depression || ||	TRUE	igd	NA	NA	NA	NA	NA	NA	NA
rs74843565	5	107787806	-0.0846	0.0538	NA	0.1155	0.02931	C	A	Postpartum depression || id:finn-b-O15_POSTPART_DEPR	finn-b-O15_POSTPART_DEPR	Postpartum depression	Postpartum depression || ||	TRUE	igd	NA	NA	NA	NA	NA	NA	NA
rs73785008	5	123846792	-0.1056	0.1071	NA	0.3242	0.007152	A	G	Postpartum depression || id:finn-b-O15_POSTPART_DEPR	finn-b-O15_POSTPART_DEPR	Postpartum depression	Postpartum depression || ||	TRUE	igd	NA	NA	NA	NA	NA	NA	NA
rs141694592	5	124040772	0.0671	0.0668	NA	0.3153	0.01943	C	T	Postpartum depression || id:finn-b-O15_POSTPART_DEPR	finn-b-O15_POSTPART_DEPR	Postpartum depression	Postpartum depression || ||	TRUE	igd	NA	NA	NA	NA	NA	NA	NA
rs77585244	5	128641104	0.0005	0.0705	NA	0.9938	0.01701	G	A	Postpartum depression || id:finn-b-O15_POSTPART_DEPR	finn-b-O15_POSTPART_DEPR	Postpartum depression	Postpartum depression || ||	TRUE	igd	NA	NA	NA	NA	NA	NA	NA
rs115967033	5	153266756	0.061	0.2201	NA	0.7815	0.001838	G	A	Postpartum depression || id:finn-b-O15_POSTPART_DEPR	finn-b-O15_POSTPART_DEPR	Postpartum depression	Postpartum depression || ||	TRUE	igd	NA	NA	NA	NA	NA	NA	NA
rs72799565	5	154464909	0.0572	0.0541	NA	0.2901	0.02898	T	A	Postpartum depression || id:finn-b-O15_POSTPART_DEPR	finn-b-O15_POSTPART_DEPR	Postpartum depression	Postpartum depression || ||	TRUE	igd	NA	NA	NA	NA	NA	NA	NA
rs180845128	5	156887389	0.0032	0.0411	NA	0.9384	0.05027	G	C	Postpartum depression || id:finn-b-O15_POSTPART_DEPR	finn-b-O15_POSTPART_DEPR	Postpartum depression	Postpartum depression || ||	TRUE	igd	NA	NA	NA	NA	NA	NA	NA
rs2181233	5	157589544	0.0215	0.0238	NA	0.3665	0.1736	C	T	Postpartum depression || id:finn-b-O15_POSTPART_DEPR	finn-b-O15_POSTPART_DEPR	Postpartum depression	Postpartum depression || ||	TRUE	igd	NA	NA	NA	NA	NA	NA	NA
rs72810303	5	158047976	-0.0297	0.0767	NA	0.6982	0.01409	T	C	Postpartum depression || id:finn-b-O15_POSTPART_DEPR	finn-b-O15_POSTPART_DEPR	Postpartum depression	Postpartum depression || ||	TRUE	igd	NA	NA	NA	NA	NA	NA	NA
rs2910061	5	159559481	0.0779	0.089	NA	0.3811	0.9891	C	T	Postpartum depression || id:finn-b-O15_POSTPART_DEPR	finn-b-O15_POSTPART_DEPR	Postpartum depression	Postpartum depression || ||	TRUE	igd	NA	NA	NA	NA	NA	NA	NA
rs116532729	5	159893954	0.0403	0.0677	NA	0.5518	0.01837	A	G	Postpartum depression || id:finn-b-O15_POSTPART_DEPR	finn-b-O15_POSTPART_DEPR	Postpartum depression	Postpartum depression || ||	TRUE	igd	NA	NA	NA	NA	NA	NA	NA
rs112970746	5	160522429	-0.0285	0.0602	NA	0.6353	0.02387	G	T	Postpartum depression || id:finn-b-O15_POSTPART_DEPR	finn-b-O15_POSTPART_DEPR	Postpartum depression	Postpartum depression || ||	TRUE	igd	NA	NA	NA	NA	NA	NA	NA
rs35040333	5	161252180	0.0739	0.0608	NA	0.2239	0.02222	T	A	Postpartum depression || id:finn-b-O15_POSTPART_DEPR	finn-b-O15_POSTPART_DEPR	Postpartum depression	Postpartum depression || ||	TRUE	igd	NA	NA	NA	NA	NA	NA	NA
rs79612542	5	162962478	-0.0598	0.0251	NA	0.0172401	0.1542	C	T	Postpartum depression || id:finn-b-O15_POSTPART_DEPR	finn-b-O15_POSTPART_DEPR	Postpartum depression	Postpartum depression || ||	TRUE	igd	NA	NA	NA	NA	NA	NA	NA
rs114733691	5	167549001	0.0731	0.0629	NA	0.2457	0.02117	A	C	Postpartum depression || id:finn-b-O15_POSTPART_DEPR	finn-b-O15_POSTPART_DEPR	Postpartum depression	Postpartum depression || ||	TRUE	igd	NA	NA	NA	NA	NA	NA	NA
rs17071870	5	169341337	-0.0063	0.0459	NA	0.8911	0.04169	C	T	Postpartum depression || id:finn-b-O15_POSTPART_DEPR	finn-b-O15_POSTPART_DEPR	Postpartum depression	Postpartum depression || ||	TRUE	igd	NA	NA	NA	NA	NA	NA	NA
rs10475981	5	170952630	-0.0547	0.0853	NA	0.5214	0.01199	A	C	Postpartum depression || id:finn-b-O15_POSTPART_DEPR	finn-b-O15_POSTPART_DEPR	Postpartum depression	Postpartum depression || ||	TRUE	igd	NA	NA	NA	NA	NA	NA	NA
rs144400070	5	171744715	-0.0022	0.176	NA	0.9901	0.002855	A	G	Postpartum depression || id:finn-b-O15_POSTPART_DEPR	finn-b-O15_POSTPART_DEPR	Postpartum depression	Postpartum depression || ||	TRUE	igd	NA	NA	NA	NA	NA	NA	NA
rs10063570	5	177963857	0.0748	0.0942	NA	0.4273	0.009498	G	T	Postpartum depression || id:finn-b-O15_POSTPART_DEPR	finn-b-O15_POSTPART_DEPR	Postpartum depression	Postpartum depression || ||	TRUE	igd	NA	NA	NA	NA	NA	NA	NA
rs115975364	5	178411235	-0.0938	0.0522	NA	0.0721606	0.03133	A	G	Postpartum depression || id:finn-b-O15_POSTPART_DEPR	finn-b-O15_POSTPART_DEPR	Postpartum depression	Postpartum depression || ||	TRUE	igd	NA	NA	NA	NA	NA	NA	NA
rs33874	5	171105669	0.0136	0.0241	NA	0.5716	0.8248	T	C	Postpartum depression || id:finn-b-O15_POSTPART_DEPR	finn-b-O15_POSTPART_DEPR	Postpartum depression	Postpartum depression || ||	TRUE	igd	NA	NA	NA	NA	NA	NA	NA
rs12153318	5	171203122	0.036	0.0191	NA	0.05863	0.3348	A	G	Postpartum depression || id:finn-b-O15_POSTPART_DEPR	finn-b-O15_POSTPART_DEPR	Postpartum depression	Postpartum depression || ||	TRUE	igd	NA	NA	NA	NA	NA	NA	NA
rs113888691	5	173669350	0.0243	0.0745	NA	0.7443	0.01551	T	C	Postpartum depression || id:finn-b-O15_POSTPART_DEPR	finn-b-O15_POSTPART_DEPR	Postpartum depression	Postpartum depression || ||	TRUE	igd	NA	NA	NA	NA	NA	NA	NA
rs74624754	5	174876492	0.0613	0.0882	NA	0.487	0.01145	C	T	Postpartum depression || id:finn-b-O15_POSTPART_DEPR	finn-b-O15_POSTPART_DEPR	Postpartum depression	Postpartum depression || ||	TRUE	igd	NA	NA	NA	NA	NA	NA	NA
rs75990575	5	177656900	0.0398	0.0247	NA	0.1081	0.1596	T	C	Postpartum depression || id:finn-b-O15_POSTPART_DEPR	finn-b-O15_POSTPART_DEPR	Postpartum depression	Postpartum depression || ||	TRUE	igd	NA	NA	NA	NA	NA	NA	NA
rs62389447	5	177895551	-0.0417	0.0236	NA	0.0777392	0.1788	T	C	Postpartum depression || id:finn-b-O15_POSTPART_DEPR	finn-b-O15_POSTPART_DEPR	Postpartum depression	Postpartum depression || ||	TRUE	igd	NA	NA	NA	NA	NA	NA	NA
rs62393041	5	178279663	-0.1771	0.0946	NA	0.0611899	0.009264	T	C	Postpartum depression || id:finn-b-O15_POSTPART_DEPR	finn-b-O15_POSTPART_DEPR	Postpartum depression	Postpartum depression || ||	TRUE	igd	NA	NA	NA	NA	NA	NA	NA
rs147066367	5	179650789	0.1887	0.1295	NA	0.1452	0.005293	A	G	Postpartum depression || id:finn-b-O15_POSTPART_DEPR	finn-b-O15_POSTPART_DEPR	Postpartum depression	Postpartum depression || ||	TRUE	igd	NA	NA	NA	NA	NA	NA	NA
rs116814948	6	2823016	0.0823	0.0948	NA	0.3855	0.009517	C	T	Postpartum depression || id:finn-b-O15_POSTPART_DEPR	finn-b-O15_POSTPART_DEPR	Postpartum depression	Postpartum depression || ||	TRUE	igd	NA	NA	NA	NA	NA	NA	NA
rs77463431	5	61294996	0.0019	0.0358	NA	0.9586	0.06827	C	G	Postpartum depression || id:finn-b-O15_POSTPART_DEPR	finn-b-O15_POSTPART_DEPR	Postpartum depression	Postpartum depression || ||	TRUE	igd	NA	NA	NA	NA	NA	NA	NA
rs116788868	5	62324497	-0.0176	0.1223	NA	0.8858	0.005812	G	A	Postpartum depression || id:finn-b-O15_POSTPART_DEPR	finn-b-O15_POSTPART_DEPR	Postpartum depression	Postpartum depression || ||	TRUE	igd	NA	NA	NA	NA	NA	NA	NA
rs144251427	5	66569002	-0.0026	0.0436	NA	0.953	0.04464	T	C	Postpartum depression || id:finn-b-O15_POSTPART_DEPR	finn-b-O15_POSTPART_DEPR	Postpartum depression	Postpartum depression || ||	TRUE	igd	NA	NA	NA	NA	NA	NA	NA
rs62369341	5	101737738	-0.0007	0.0204	NA	0.9732	0.2684	C	T	Postpartum depression || id:finn-b-O15_POSTPART_DEPR	finn-b-O15_POSTPART_DEPR	Postpartum depression	Postpartum depression || ||	TRUE	igd	NA	NA	NA	NA	NA	NA	NA
rs6886183	5	76104942	0.2068	0.0822	NA	0.01187	0.01211	A	G	Postpartum depression || id:finn-b-O15_POSTPART_DEPR	finn-b-O15_POSTPART_DEPR	Postpartum depression	Postpartum depression || ||	TRUE	igd	NA	NA	NA	NA	NA	NA	NA
rs7712142	5	76160369	-0.0208	0.0232	NA	0.3692	0.1946	T	C	Postpartum depression || id:finn-b-O15_POSTPART_DEPR	finn-b-O15_POSTPART_DEPR	Postpartum depression	Postpartum depression || ||	TRUE	igd	NA	NA	NA	NA	NA	NA	NA
rs112772232	5	87814525	-0.091	0.0934	NA	0.3297	0.009252	T	C	Postpartum depression || id:finn-b-O15_POSTPART_DEPR	finn-b-O15_POSTPART_DEPR	Postpartum depression	Postpartum depression || ||	TRUE	igd	NA	NA	NA	NA	NA	NA	NA
rs74727797	5	96084985	0.059	0.0565	NA	0.2961	0.0267	G	A	Postpartum depression || id:finn-b-O15_POSTPART_DEPR	finn-b-O15_POSTPART_DEPR	Postpartum depression	Postpartum depression || ||	TRUE	igd	NA	NA	NA	NA	NA	NA	NA
rs77008216	5	115361035	-0.0857	0.0598	NA	0.1519	0.02414	A	G	Postpartum depression || id:finn-b-O15_POSTPART_DEPR	finn-b-O15_POSTPART_DEPR	Postpartum depression	Postpartum depression || ||	TRUE	igd	NA	NA	NA	NA	NA	NA	NA
rs73258736	5	116409625	-0.0201	0.0755	NA	0.7899	0.01443	A	G	Postpartum depression || id:finn-b-O15_POSTPART_DEPR	finn-b-O15_POSTPART_DEPR	Postpartum depression	Postpartum depression || ||	TRUE	igd	NA	NA	NA	NA	NA	NA	NA
rs1025276	5	116809677	0.0185	0.0391	NA	0.635801	0.05631	T	C	Postpartum depression || id:finn-b-O15_POSTPART_DEPR	finn-b-O15_POSTPART_DEPR	Postpartum depression	Postpartum depression || ||	TRUE	igd	NA	NA	NA	NA	NA	NA	NA
rs138648469	5	117733964	0.2351	0.1154	NA	0.0416303	0.006583	G	A	Postpartum depression || id:finn-b-O15_POSTPART_DEPR	finn-b-O15_POSTPART_DEPR	Postpartum depression	Postpartum depression || ||	TRUE	igd	NA	NA	NA	NA	NA	NA	NA
rs150321117	5	118057500	0.0989	0.0756	NA	0.1908	0.01485	A	C	Postpartum depression || id:finn-b-O15_POSTPART_DEPR	finn-b-O15_POSTPART_DEPR	Postpartum depression	Postpartum depression || ||	TRUE	igd	NA	NA	NA	NA	NA	NA	NA
rs7732700	5	119568697	-0.097	0.0578	NA	0.0933598	0.02551	A	G	Postpartum depression || id:finn-b-O15_POSTPART_DEPR	finn-b-O15_POSTPART_DEPR	Postpartum depression	Postpartum depression || ||	TRUE	igd	NA	NA	NA	NA	NA	NA	NA
rs1963936	5	120079474	-0.08	0.0384	NA	0.0374102	0.05839	C	A	Postpartum depression || id:finn-b-O15_POSTPART_DEPR	finn-b-O15_POSTPART_DEPR	Postpartum depression	Postpartum depression || ||	TRUE	igd	NA	NA	NA	NA	NA	NA	NA
rs78670974	5	121350470	-0.1586	0.1677	NA	0.3441	0.003209	A	G	Postpartum depression || id:finn-b-O15_POSTPART_DEPR	finn-b-O15_POSTPART_DEPR	Postpartum depression	Postpartum depression || ||	TRUE	igd	NA	NA	NA	NA	NA	NA	NA
rs112700520	5	121434009	0.0101	0.0491	NA	0.8366	0.03542	A	G	Postpartum depression || id:finn-b-O15_POSTPART_DEPR	finn-b-O15_POSTPART_DEPR	Postpartum depression	Postpartum depression || ||	TRUE	igd	NA	NA	NA	NA	NA	NA	NA
rs182990874	5	130076449	-0.2667	0.1027	NA	0.0094189	0.008162	T	A	Postpartum depression || id:finn-b-O15_POSTPART_DEPR	finn-b-O15_POSTPART_DEPR	Postpartum depression	Postpartum depression || ||	TRUE	igd	NA	NA	NA	NA	NA	NA	NA
rs112082526	5	89275132	0.0488	0.0737	NA	0.5072	0.01524	T	C	Postpartum depression || id:finn-b-O15_POSTPART_DEPR	finn-b-O15_POSTPART_DEPR	Postpartum depression	Postpartum depression || ||	TRUE	igd	NA	NA	NA	NA	NA	NA	NA
rs73193258	5	90004180	0.0057	0.0389	NA	0.8839	0.05811	C	T	Postpartum depression || id:finn-b-O15_POSTPART_DEPR	finn-b-O15_POSTPART_DEPR	Postpartum depression	Postpartum depression || ||	TRUE	igd	NA	NA	NA	NA	NA	NA	NA
rs191553571	5	104398426	-0.017	0.0644	NA	0.7914	0.02024	T	C	Postpartum depression || id:finn-b-O15_POSTPART_DEPR	finn-b-O15_POSTPART_DEPR	Postpartum depression	Postpartum depression || ||	TRUE	igd	NA	NA	NA	NA	NA	NA	NA
rs1370474	5	105990288	-0.0029	0.0189	NA	0.8781	0.3471	C	T	Postpartum depression || id:finn-b-O15_POSTPART_DEPR	finn-b-O15_POSTPART_DEPR	Postpartum depression	Postpartum depression || ||	TRUE	igd	NA	NA	NA	NA	NA	NA	NA
rs77658339	5	107075296	-0.1665	0.1109	NA	0.1334	0.006788	C	A	Postpartum depression || id:finn-b-O15_POSTPART_DEPR	finn-b-O15_POSTPART_DEPR	Postpartum depression	Postpartum depression || ||	TRUE	igd	NA	NA	NA	NA	NA	NA	NA
rs112908750	5	107086567	0.0267	0.0444	NA	0.5472	0.04272	G	A	Postpartum depression || id:finn-b-O15_POSTPART_DEPR	finn-b-O15_POSTPART_DEPR	Postpartum depression	Postpartum depression || ||	TRUE	igd	NA	NA	NA	NA	NA	NA	NA
rs712685	5	112744188	0.0152	0.0392	NA	0.6977	0.05635	G	A	Postpartum depression || id:finn-b-O15_POSTPART_DEPR	finn-b-O15_POSTPART_DEPR	Postpartum depression	Postpartum depression || ||	TRUE	igd	NA	NA	NA	NA	NA	NA	NA
rs4863429	4	189919337	-0.0109	0.0245	NA	0.6562	0.1659	C	T	Postpartum depression || id:finn-b-O15_POSTPART_DEPR	finn-b-O15_POSTPART_DEPR	Postpartum depression	Postpartum depression || ||	TRUE	igd	NA	NA	NA	NA	NA	NA	NA
rs72754717	5	23248506	-0.0287	0.0296	NA	0.3326	0.1059	G	A	Postpartum depression || id:finn-b-O15_POSTPART_DEPR	finn-b-O15_POSTPART_DEPR	Postpartum depression	Postpartum depression || ||	TRUE	igd	NA	NA	NA	NA	NA	NA	NA
rs34576005	5	29897239	0.0034	0.0279	NA	0.9028	0.1191	T	C	Postpartum depression || id:finn-b-O15_POSTPART_DEPR	finn-b-O15_POSTPART_DEPR	Postpartum depression	Postpartum depression || ||	TRUE	igd	NA	NA	NA	NA	NA	NA	NA
rs188879332	5	41287544	0.031	0.1451	NA	0.8308	0.004132	G	A	Postpartum depression || id:finn-b-O15_POSTPART_DEPR	finn-b-O15_POSTPART_DEPR	Postpartum depression	Postpartum depression || ||	TRUE	igd	NA	NA	NA	NA	NA	NA	NA
rs192495870	5	43759897	0.1407	0.1732	NA	0.4167	0.002857	T	C	Postpartum depression || id:finn-b-O15_POSTPART_DEPR	finn-b-O15_POSTPART_DEPR	Postpartum depression	Postpartum depression || ||	TRUE	igd	NA	NA	NA	NA	NA	NA	NA
rs830886	5	52022713	-0.0254	0.02	NA	0.2047	0.2872	C	T	Postpartum depression || id:finn-b-O15_POSTPART_DEPR	finn-b-O15_POSTPART_DEPR	Postpartum depression	Postpartum depression || ||	TRUE	igd	NA	NA	NA	NA	NA	NA	NA
rs145262665	5	6352740	-0.2188	0.181	NA	0.2268	0.002747	C	T	Postpartum depression || id:finn-b-O15_POSTPART_DEPR	finn-b-O15_POSTPART_DEPR	Postpartum depression	Postpartum depression || ||	TRUE	igd	NA	NA	NA	NA	NA	NA	NA
rs17269205	5	8058257	0.1295	0.1862	NA	0.4868	0.002557	C	G	Postpartum depression || id:finn-b-O15_POSTPART_DEPR	finn-b-O15_POSTPART_DEPR	Postpartum depression	Postpartum depression || ||	TRUE	igd	NA	NA	NA	NA	NA	NA	NA
rs34592834	5	11647728	0.0145	0.0268	NA	0.5888	0.1323	G	C	Postpartum depression || id:finn-b-O15_POSTPART_DEPR	finn-b-O15_POSTPART_DEPR	Postpartum depression	Postpartum depression || ||	TRUE	igd	NA	NA	NA	NA	NA	NA	NA
rs113739003	5	31053736	-0.2505	0.1384	NA	0.07027	0.004517	T	G	Postpartum depression || id:finn-b-O15_POSTPART_DEPR	finn-b-O15_POSTPART_DEPR	Postpartum depression	Postpartum depression || ||	TRUE	igd	NA	NA	NA	NA	NA	NA	NA
rs4957166	5	39250622	-0.0326	0.0324	NA	0.3151	0.08452	T	A	Postpartum depression || id:finn-b-O15_POSTPART_DEPR	finn-b-O15_POSTPART_DEPR	Postpartum depression	Postpartum depression || ||	TRUE	igd	NA	NA	NA	NA	NA	NA	NA
rs624097	5	41685344	-0.0224	0.0201	NA	0.2653	0.2765	A	G	Postpartum depression || id:finn-b-O15_POSTPART_DEPR	finn-b-O15_POSTPART_DEPR	Postpartum depression	Postpartum depression || ||	TRUE	igd	NA	NA	NA	NA	NA	NA	NA
rs141310938	5	42950399	-0.0076	0.064	NA	0.9052	0.0215	G	A	Postpartum depression || id:finn-b-O15_POSTPART_DEPR	finn-b-O15_POSTPART_DEPR	Postpartum depression	Postpartum depression || ||	TRUE	igd	NA	NA	NA	NA	NA	NA	NA
rs149370825	5	58600046	-0.0316	0.0774	NA	0.6832	0.01396	C	G	Postpartum depression || id:finn-b-O15_POSTPART_DEPR	finn-b-O15_POSTPART_DEPR	Postpartum depression	Postpartum depression || ||	TRUE	igd	NA	NA	NA	NA	NA	NA	NA
rs141427670	5	58788985	-0.069	0.0488	NA	0.1575	0.03501	A	G	Postpartum depression || id:finn-b-O15_POSTPART_DEPR	finn-b-O15_POSTPART_DEPR	Postpartum depression	Postpartum depression || ||	TRUE	igd	NA	NA	NA	NA	NA	NA	NA
rs75979421	5	59094356	0.0392	0.0988	NA	0.691301	0.008679	A	T	Postpartum depression || id:finn-b-O15_POSTPART_DEPR	finn-b-O15_POSTPART_DEPR	Postpartum depression	Postpartum depression || ||	TRUE	igd	NA	NA	NA	NA	NA	NA	NA
rs116192341	4	145524782	0.0101	0.1636	NA	0.9506	0.003243	G	A	Postpartum depression || id:finn-b-O15_POSTPART_DEPR	finn-b-O15_POSTPART_DEPR	Postpartum depression	Postpartum depression || ||	TRUE	igd	NA	NA	NA	NA	NA	NA	NA
rs76627154	4	154923576	-0.0595	0.1109	NA	0.591701	0.007134	T	G	Postpartum depression || id:finn-b-O15_POSTPART_DEPR	finn-b-O15_POSTPART_DEPR	Postpartum depression	Postpartum depression || ||	TRUE	igd	NA	NA	NA	NA	NA	NA	NA
rs142802729	4	162817311	0.0779	0.0622	NA	0.2103	0.02215	A	G	Postpartum depression || id:finn-b-O15_POSTPART_DEPR	finn-b-O15_POSTPART_DEPR	Postpartum depression	Postpartum depression || ||	TRUE	igd	NA	NA	NA	NA	NA	NA	NA
rs186562	4	76738361	0.0061	0.0293	NA	0.8355	0.1073	A	G	Postpartum depression || id:finn-b-O15_POSTPART_DEPR	finn-b-O15_POSTPART_DEPR	Postpartum depression	Postpartum depression || ||	TRUE	igd	NA	NA	NA	NA	NA	NA	NA
rs115425972	4	78509583	-0.002	0.094	NA	0.9827	0.01006	C	T	Postpartum depression || id:finn-b-O15_POSTPART_DEPR	finn-b-O15_POSTPART_DEPR	Postpartum depression	Postpartum depression || ||	TRUE	igd	NA	NA	NA	NA	NA	NA	NA
rs79830320	4	80521024	-0.0072	0.0296	NA	0.8083	0.1046	G	A	Postpartum depression || id:finn-b-O15_POSTPART_DEPR	finn-b-O15_POSTPART_DEPR	Postpartum depression	Postpartum depression || ||	TRUE	igd	NA	NA	NA	NA	NA	NA	NA
rs13116664	4	80759520	0.0044	0.0195	NA	0.8226	0.6919	T	C	Postpartum depression || id:finn-b-O15_POSTPART_DEPR	finn-b-O15_POSTPART_DEPR	Postpartum depression	Postpartum depression || ||	TRUE	igd	NA	NA	NA	NA	NA	NA	NA
rs366131	5	14012046	0.0039	0.018	NA	0.8275	0.5024	C	T	Postpartum depression || id:finn-b-O15_POSTPART_DEPR	finn-b-O15_POSTPART_DEPR	Postpartum depression	Postpartum depression || ||	TRUE	igd	NA	NA	NA	NA	NA	NA	NA
rs32199	5	16037234	0.0208	0.0185	NA	0.2618	0.453	G	A	Postpartum depression || id:finn-b-O15_POSTPART_DEPR	finn-b-O15_POSTPART_DEPR	Postpartum depression	Postpartum depression || ||	TRUE	igd	NA	NA	NA	NA	NA	NA	NA
rs149111544	5	19596250	0.0728	0.0491	NA	0.1384	0.03519	T	C	Postpartum depression || id:finn-b-O15_POSTPART_DEPR	finn-b-O15_POSTPART_DEPR	Postpartum depression	Postpartum depression || ||	TRUE	igd	NA	NA	NA	NA	NA	NA	NA
rs7700848	5	29280867	-0.1114	0.1473	NA	0.4494	0.003986	C	A	Postpartum depression || id:finn-b-O15_POSTPART_DEPR	finn-b-O15_POSTPART_DEPR	Postpartum depression	Postpartum depression || ||	TRUE	igd	NA	NA	NA	NA	NA	NA	NA
rs115865122	5	40436804	-0.0449	0.1792	NA	0.8022	0.002718	A	G	Postpartum depression || id:finn-b-O15_POSTPART_DEPR	finn-b-O15_POSTPART_DEPR	Postpartum depression	Postpartum depression || ||	TRUE	igd	NA	NA	NA	NA	NA	NA	NA
rs74521865	4	153437272	-0.0303	0.0529	NA	0.566899	0.0296	T	C	Postpartum depression || id:finn-b-O15_POSTPART_DEPR	finn-b-O15_POSTPART_DEPR	Postpartum depression	Postpartum depression || ||	TRUE	igd	NA	NA	NA	NA	NA	NA	NA
rs75962446	4	154987422	-0.0466	0.0818	NA	0.5693	0.01276	A	G	Postpartum depression || id:finn-b-O15_POSTPART_DEPR	finn-b-O15_POSTPART_DEPR	Postpartum depression	Postpartum depression || ||	TRUE	igd	NA	NA	NA	NA	NA	NA	NA
rs72687304	4	158180475	0.0925	0.0362	NA	0.0105901	0.06685	T	G	Postpartum depression || id:finn-b-O15_POSTPART_DEPR	finn-b-O15_POSTPART_DEPR	Postpartum depression	Postpartum depression || ||	TRUE	igd	NA	NA	NA	NA	NA	NA	NA
rs12645302	4	161337836	0.1101	0.0975	NA	0.2586	0.00876	T	C	Postpartum depression || id:finn-b-O15_POSTPART_DEPR	finn-b-O15_POSTPART_DEPR	Postpartum depression	Postpartum depression || ||	TRUE	igd	NA	NA	NA	NA	NA	NA	NA
rs79789102	4	161349003	-0.0849	0.0779	NA	0.2759	0.01434	G	A	Postpartum depression || id:finn-b-O15_POSTPART_DEPR	finn-b-O15_POSTPART_DEPR	Postpartum depression	Postpartum depression || ||	TRUE	igd	NA	NA	NA	NA	NA	NA	NA
rs11730351	4	164417245	0.0157	0.0244	NA	0.519	0.1632	A	G	Postpartum depression || id:finn-b-O15_POSTPART_DEPR	finn-b-O15_POSTPART_DEPR	Postpartum depression	Postpartum depression || ||	TRUE	igd	NA	NA	NA	NA	NA	NA	NA
rs7676104	4	164719100	-0.0168	0.0421	NA	0.6904	0.9523	C	T	Postpartum depression || id:finn-b-O15_POSTPART_DEPR	finn-b-O15_POSTPART_DEPR	Postpartum depression	Postpartum depression || ||	TRUE	igd	NA	NA	NA	NA	NA	NA	NA
rs12644379	4	165559842	0.0068	0.0254	NA	0.7892	0.1534	T	C	Postpartum depression || id:finn-b-O15_POSTPART_DEPR	finn-b-O15_POSTPART_DEPR	Postpartum depression	Postpartum depression || ||	TRUE	igd	NA	NA	NA	NA	NA	NA	NA
rs142449725	4	166264820	-0.0773	0.1461	NA	0.596901	0.00403	T	G	Postpartum depression || id:finn-b-O15_POSTPART_DEPR	finn-b-O15_POSTPART_DEPR	Postpartum depression	Postpartum depression || ||	TRUE	igd	NA	NA	NA	NA	NA	NA	NA
rs13974	5	6669000	0.0233	0.0278	NA	0.4021	0.1226	G	A	Postpartum depression || id:finn-b-O15_POSTPART_DEPR	finn-b-O15_POSTPART_DEPR	Postpartum depression	Postpartum depression || ||	TRUE	igd	NA	NA	NA	NA	NA	NA	NA
rs149264130	5	7906611	0.1106	0.058	NA	0.0566005	0.02518	G	A	Postpartum depression || id:finn-b-O15_POSTPART_DEPR	finn-b-O15_POSTPART_DEPR	Postpartum depression	Postpartum depression || ||	TRUE	igd	NA	NA	NA	NA	NA	NA	NA
rs115103503	5	11217651	-0.0337	0.0566	NA	0.5518	0.02615	C	G	Postpartum depression || id:finn-b-O15_POSTPART_DEPR	finn-b-O15_POSTPART_DEPR	Postpartum depression	Postpartum depression || ||	TRUE	igd	NA	NA	NA	NA	NA	NA	NA
rs930523	5	17931816	0.0009	0.0709	NA	0.9895	0.01654	A	G	Postpartum depression || id:finn-b-O15_POSTPART_DEPR	finn-b-O15_POSTPART_DEPR	Postpartum depression	Postpartum depression || ||	TRUE	igd	NA	NA	NA	NA	NA	NA	NA
rs139709779	5	20134696	0.0205	0.0707	NA	0.771699	0.01656	A	G	Postpartum depression || id:finn-b-O15_POSTPART_DEPR	finn-b-O15_POSTPART_DEPR	Postpartum depression	Postpartum depression || ||	TRUE	igd	NA	NA	NA	NA	NA	NA	NA
rs111660538	5	27289296	0.0373	0.1278	NA	0.770201	0.005418	A	G	Postpartum depression || id:finn-b-O15_POSTPART_DEPR	finn-b-O15_POSTPART_DEPR	Postpartum depression	Postpartum depression || ||	TRUE	igd	NA	NA	NA	NA	NA	NA	NA
rs115193414	5	28612382	-0.1306	0.1685	NA	0.4385	0.003008	A	G	Postpartum depression || id:finn-b-O15_POSTPART_DEPR	finn-b-O15_POSTPART_DEPR	Postpartum depression	Postpartum depression || ||	TRUE	igd	NA	NA	NA	NA	NA	NA	NA
rs7720625	5	31972834	-0.0477	0.0808	NA	0.5551	0.9868	C	T	Postpartum depression || id:finn-b-O15_POSTPART_DEPR	finn-b-O15_POSTPART_DEPR	Postpartum depression	Postpartum depression || ||	TRUE	igd	NA	NA	NA	NA	NA	NA	NA
rs115446055	5	32870353	0.0254	0.0848	NA	0.7641	0.01127	A	G	Postpartum depression || id:finn-b-O15_POSTPART_DEPR	finn-b-O15_POSTPART_DEPR	Postpartum depression	Postpartum depression || ||	TRUE	igd	NA	NA	NA	NA	NA	NA	NA
rs35356001	5	39597370	-0.0596	0.0597	NA	0.3183	0.02432	C	A	Postpartum depression || id:finn-b-O15_POSTPART_DEPR	finn-b-O15_POSTPART_DEPR	Postpartum depression	Postpartum depression || ||	TRUE	igd	NA	NA	NA	NA	NA	NA	NA
rs12514275	5	2528283	0.0274	0.0222	NA	0.2159	0.2137	T	C	Postpartum depression || id:finn-b-O15_POSTPART_DEPR	finn-b-O15_POSTPART_DEPR	Postpartum depression	Postpartum depression || ||	TRUE	igd	NA	NA	NA	NA	NA	NA	NA
rs13357860	5	6086291	0.0409	0.0522	NA	0.4334	0.0312	T	C	Postpartum depression || id:finn-b-O15_POSTPART_DEPR	finn-b-O15_POSTPART_DEPR	Postpartum depression	Postpartum depression || ||	TRUE	igd	NA	NA	NA	NA	NA	NA	NA
rs78714478	5	9896190	0.0489	0.1004	NA	0.626	0.008306	A	G	Postpartum depression || id:finn-b-O15_POSTPART_DEPR	finn-b-O15_POSTPART_DEPR	Postpartum depression	Postpartum depression || ||	TRUE	igd	NA	NA	NA	NA	NA	NA	NA
rs73753253	5	29850248	-0.0395	0.0582	NA	0.4979	0.02428	A	G	Postpartum depression || id:finn-b-O15_POSTPART_DEPR	finn-b-O15_POSTPART_DEPR	Postpartum depression	Postpartum depression || ||	TRUE	igd	NA	NA	NA	NA	NA	NA	NA
rs4502665	4	174860525	-0.0066	0.0391	NA	0.8663	0.05678	G	A	Postpartum depression || id:finn-b-O15_POSTPART_DEPR	finn-b-O15_POSTPART_DEPR	Postpartum depression	Postpartum depression || ||	TRUE	igd	NA	NA	NA	NA	NA	NA	NA
rs80118316	4	177987019	0.0364	0.0315	NA	0.2468	0.09064	A	G	Postpartum depression || id:finn-b-O15_POSTPART_DEPR	finn-b-O15_POSTPART_DEPR	Postpartum depression	Postpartum depression || ||	TRUE	igd	NA	NA	NA	NA	NA	NA	NA
rs143962818	4	178724707	-0.029	0.0357	NA	0.4175	0.06819	G	A	Postpartum depression || id:finn-b-O15_POSTPART_DEPR	finn-b-O15_POSTPART_DEPR	Postpartum depression	Postpartum depression || ||	TRUE	igd	NA	NA	NA	NA	NA	NA	NA
rs78737263	4	178968717	0.0006	0.0371	NA	0.9865	0.06536	C	T	Postpartum depression || id:finn-b-O15_POSTPART_DEPR	finn-b-O15_POSTPART_DEPR	Postpartum depression	Postpartum depression || ||	TRUE	igd	NA	NA	NA	NA	NA	NA	NA
rs187598496	4	180598834	0.0187	0.0917	NA	0.8386	0.00984	A	G	Postpartum depression || id:finn-b-O15_POSTPART_DEPR	finn-b-O15_POSTPART_DEPR	Postpartum depression	Postpartum depression || ||	TRUE	igd	NA	NA	NA	NA	NA	NA	NA
rs11724078	4	181183892	-0.0169	0.0186	NA	0.3621	0.614	T	C	Postpartum depression || id:finn-b-O15_POSTPART_DEPR	finn-b-O15_POSTPART_DEPR	Postpartum depression	Postpartum depression || ||	TRUE	igd	NA	NA	NA	NA	NA	NA	NA
rs75430331	4	182603237	0.0788	0.1066	NA	0.4599	0.007735	T	C	Postpartum depression || id:finn-b-O15_POSTPART_DEPR	finn-b-O15_POSTPART_DEPR	Postpartum depression	Postpartum depression || ||	TRUE	igd	NA	NA	NA	NA	NA	NA	NA
rs116160883	4	183854598	-0.0277	0.0708	NA	0.6955	0.01682	T	G	Postpartum depression || id:finn-b-O15_POSTPART_DEPR	finn-b-O15_POSTPART_DEPR	Postpartum depression	Postpartum depression || ||	TRUE	igd	NA	NA	NA	NA	NA	NA	NA
rs138416843	4	135966274	-0.027	0.0517	NA	0.601501	0.03225	C	T	Postpartum depression || id:finn-b-O15_POSTPART_DEPR	finn-b-O15_POSTPART_DEPR	Postpartum depression	Postpartum depression || ||	TRUE	igd	NA	NA	NA	NA	NA	NA	NA
rs35088846	4	136524836	-0.0066	0.0236	NA	0.7801	0.1756	T	C	Postpartum depression || id:finn-b-O15_POSTPART_DEPR	finn-b-O15_POSTPART_DEPR	Postpartum depression	Postpartum depression || ||	TRUE	igd	NA	NA	NA	NA	NA	NA	NA
rs116419536	4	30854868	-0.1055	0.1053	NA	0.3164	0.007334	G	C	Postpartum depression || id:finn-b-O15_POSTPART_DEPR	finn-b-O15_POSTPART_DEPR	Postpartum depression	Postpartum depression || ||	TRUE	igd	NA	NA	NA	NA	NA	NA	NA
rs78808687	4	31088991	0.6259	0.1942	NA	0.001268	0.002411	A	G	Postpartum depression || id:finn-b-O15_POSTPART_DEPR	finn-b-O15_POSTPART_DEPR	Postpartum depression	Postpartum depression || ||	TRUE	igd	NA	NA	NA	NA	NA	NA	NA
rs28858995	4	32630479	-0.0088	0.0534	NA	0.8691	0.02936	A	T	Postpartum depression || id:finn-b-O15_POSTPART_DEPR	finn-b-O15_POSTPART_DEPR	Postpartum depression	Postpartum depression || ||	TRUE	igd	NA	NA	NA	NA	NA	NA	NA
rs75850439	4	33053166	0.0619	0.0528	NA	0.2415	0.03047	A	C	Postpartum depression || id:finn-b-O15_POSTPART_DEPR	finn-b-O15_POSTPART_DEPR	Postpartum depression	Postpartum depression || ||	TRUE	igd	NA	NA	NA	NA	NA	NA	NA
rs13149553	4	34110314	0.0402	0.0333	NA	0.2274	0.07968	C	T	Postpartum depression || id:finn-b-O15_POSTPART_DEPR	finn-b-O15_POSTPART_DEPR	Postpartum depression	Postpartum depression || ||	TRUE	igd	NA	NA	NA	NA	NA	NA	NA
rs113362188	4	34888755	-0.025	0.0814	NA	0.7587	0.01322	T	G	Postpartum depression || id:finn-b-O15_POSTPART_DEPR	finn-b-O15_POSTPART_DEPR	Postpartum depression	Postpartum depression || ||	TRUE	igd	NA	NA	NA	NA	NA	NA	NA
rs78576535	4	54026622	-0.0254	0.0413	NA	0.538801	0.04977	T	G	Postpartum depression || id:finn-b-O15_POSTPART_DEPR	finn-b-O15_POSTPART_DEPR	Postpartum depression	Postpartum depression || ||	TRUE	igd	NA	NA	NA	NA	NA	NA	NA
rs145771074	4	58124106	-0.0971	0.0701	NA	0.1658	0.01735	A	G	Postpartum depression || id:finn-b-O15_POSTPART_DEPR	finn-b-O15_POSTPART_DEPR	Postpartum depression	Postpartum depression || ||	TRUE	igd	NA	NA	NA	NA	NA	NA	NA
rs78573527	4	58348089	0.0436	0.0464	NA	0.3475	0.03991	T	C	Postpartum depression || id:finn-b-O15_POSTPART_DEPR	finn-b-O15_POSTPART_DEPR	Postpartum depression	Postpartum depression || ||	TRUE	igd	NA	NA	NA	NA	NA	NA	NA
rs72636348	4	58839629	0.0338	0.0339	NA	0.3192	0.07685	T	C	Postpartum depression || id:finn-b-O15_POSTPART_DEPR	finn-b-O15_POSTPART_DEPR	Postpartum depression	Postpartum depression || ||	TRUE	igd	NA	NA	NA	NA	NA	NA	NA
rs3912236	4	58854092	0.0062	0.0267	NA	0.8156	0.1309	T	C	Postpartum depression || id:finn-b-O15_POSTPART_DEPR	finn-b-O15_POSTPART_DEPR	Postpartum depression	Postpartum depression || ||	TRUE	igd	NA	NA	NA	NA	NA	NA	NA
rs75544730	3	169803757	0.0588	0.0551	NA	0.2858	0.02838	C	T	Postpartum depression || id:finn-b-O15_POSTPART_DEPR	finn-b-O15_POSTPART_DEPR	Postpartum depression	Postpartum depression || ||	TRUE	igd	NA	NA	NA	NA	NA	NA	NA
rs146985028	3	171055823	0.0622	0.0992	NA	0.530401	0.008926	A	G	Postpartum depression || id:finn-b-O15_POSTPART_DEPR	finn-b-O15_POSTPART_DEPR	Postpartum depression	Postpartum depression || ||	TRUE	igd	NA	NA	NA	NA	NA	NA	NA
rs76507592	3	172095536	-0.0556	0.0426	NA	0.1919	0.04675	G	A	Postpartum depression || id:finn-b-O15_POSTPART_DEPR	finn-b-O15_POSTPART_DEPR	Postpartum depression	Postpartum depression || ||	TRUE	igd	NA	NA	NA	NA	NA	NA	NA
rs77017271	3	175272944	0.0082	0.1156	NA	0.9433	0.006038	C	G	Postpartum depression || id:finn-b-O15_POSTPART_DEPR	finn-b-O15_POSTPART_DEPR	Postpartum depression	Postpartum depression || ||	TRUE	igd	NA	NA	NA	NA	NA	NA	NA
rs79301832	3	193230236	0.0553	0.0561	NA	0.3239	0.02595	C	G	Postpartum depression || id:finn-b-O15_POSTPART_DEPR	finn-b-O15_POSTPART_DEPR	Postpartum depression	Postpartum depression || ||	TRUE	igd	NA	NA	NA	NA	NA	NA	NA
rs112282393	3	197145547	0.0273	0.0614	NA	0.6568	0.02216	T	C	Postpartum depression || id:finn-b-O15_POSTPART_DEPR	finn-b-O15_POSTPART_DEPR	Postpartum depression	Postpartum depression || ||	TRUE	igd	NA	NA	NA	NA	NA	NA	NA
rs112884449	3	197429987	-0.0499	0.0355	NA	0.1606	0.07225	C	T	Postpartum depression || id:finn-b-O15_POSTPART_DEPR	finn-b-O15_POSTPART_DEPR	Postpartum depression	Postpartum depression || ||	TRUE	igd	NA	NA	NA	NA	NA	NA	NA
rs73079525	4	5825070	-0.033	0.0383	NA	0.3884	0.06007	A	C	Postpartum depression || id:finn-b-O15_POSTPART_DEPR	finn-b-O15_POSTPART_DEPR	Postpartum depression	Postpartum depression || ||	TRUE	igd	NA	NA	NA	NA	NA	NA	NA
rs77899750	3	144453938	-0.0017	0.0374	NA	0.964	0.06181	C	T	Postpartum depression || id:finn-b-O15_POSTPART_DEPR	finn-b-O15_POSTPART_DEPR	Postpartum depression	Postpartum depression || ||	TRUE	igd	NA	NA	NA	NA	NA	NA	NA
rs148628924	3	144492473	-0.0147	0.0607	NA	0.8086	0.02235	A	G	Postpartum depression || id:finn-b-O15_POSTPART_DEPR	finn-b-O15_POSTPART_DEPR	Postpartum depression	Postpartum depression || ||	TRUE	igd	NA	NA	NA	NA	NA	NA	NA
rs116127418	3	145939916	0.0375	0.0467	NA	0.4223	0.03916	C	T	Postpartum depression || id:finn-b-O15_POSTPART_DEPR	finn-b-O15_POSTPART_DEPR	Postpartum depression	Postpartum depression || ||	TRUE	igd	NA	NA	NA	NA	NA	NA	NA
rs1976118	3	149821893	0.0686	0.0592	NA	0.2466	0.976	G	A	Postpartum depression || id:finn-b-O15_POSTPART_DEPR	finn-b-O15_POSTPART_DEPR	Postpartum depression	Postpartum depression || ||	TRUE	igd	NA	NA	NA	NA	NA	NA	NA
rs79655108	3	177348611	-0.0013	0.0558	NA	0.9817	0.02716	C	G	Postpartum depression || id:finn-b-O15_POSTPART_DEPR	finn-b-O15_POSTPART_DEPR	Postpartum depression	Postpartum depression || ||	TRUE	igd	NA	NA	NA	NA	NA	NA	NA
rs62293004	3	182350796	-0.0354	0.0248	NA	0.1535	0.1588	A	G	Postpartum depression || id:finn-b-O15_POSTPART_DEPR	finn-b-O15_POSTPART_DEPR	Postpartum depression	Postpartum depression || ||	TRUE	igd	NA	NA	NA	NA	NA	NA	NA
rs142391571	3	183440313	0.1194	0.069	NA	0.0835603	0.01811	A	G	Postpartum depression || id:finn-b-O15_POSTPART_DEPR	finn-b-O15_POSTPART_DEPR	Postpartum depression	Postpartum depression || ||	TRUE	igd	NA	NA	NA	NA	NA	NA	NA
rs116519199	3	192212798	-0.0134	0.1262	NA	0.9152	0.005112	T	C	Postpartum depression || id:finn-b-O15_POSTPART_DEPR	finn-b-O15_POSTPART_DEPR	Postpartum depression	Postpartum depression || ||	TRUE	igd	NA	NA	NA	NA	NA	NA	NA
rs60567498	3	194768767	-0.2468	0.1382	NA	0.0740798	0.004703	G	A	Postpartum depression || id:finn-b-O15_POSTPART_DEPR	finn-b-O15_POSTPART_DEPR	Postpartum depression	Postpartum depression || ||	TRUE	igd	NA	NA	NA	NA	NA	NA	NA
rs181075719	4	22280969	0.0935	0.0771	NA	0.2253	0.01406	A	G	Postpartum depression || id:finn-b-O15_POSTPART_DEPR	finn-b-O15_POSTPART_DEPR	Postpartum depression	Postpartum depression || ||	TRUE	igd	NA	NA	NA	NA	NA	NA	NA
rs73250743	4	23298365	-0.1114	0.0802	NA	0.1648	0.01325	C	A	Postpartum depression || id:finn-b-O15_POSTPART_DEPR	finn-b-O15_POSTPART_DEPR	Postpartum depression	Postpartum depression || ||	TRUE	igd	NA	NA	NA	NA	NA	NA	NA
rs73239621	4	45531556	-0.0076	0.0581	NA	0.8963	0.02465	T	A	Postpartum depression || id:finn-b-O15_POSTPART_DEPR	finn-b-O15_POSTPART_DEPR	Postpartum depression	Postpartum depression || ||	TRUE	igd	NA	NA	NA	NA	NA	NA	NA
rs6827019	4	48506799	0.0208	0.0237	NA	0.3799	0.1767	A	G	Postpartum depression || id:finn-b-O15_POSTPART_DEPR	finn-b-O15_POSTPART_DEPR	Postpartum depression	Postpartum depression || ||	TRUE	igd	NA	NA	NA	NA	NA	NA	NA
rs114210474	4	55024194	-0.1145	0.0416	NA	0.00595402	0.05002	G	A	Postpartum depression || id:finn-b-O15_POSTPART_DEPR	finn-b-O15_POSTPART_DEPR	Postpartum depression	Postpartum depression || ||	TRUE	igd	NA	NA	NA	NA	NA	NA	NA
rs12500575	4	55765735	-0.0622	0.0674	NA	0.3566	0.01912	T	C	Postpartum depression || id:finn-b-O15_POSTPART_DEPR	finn-b-O15_POSTPART_DEPR	Postpartum depression	Postpartum depression || ||	TRUE	igd	NA	NA	NA	NA	NA	NA	NA
rs150933719	4	56392628	-0.0724	0.0555	NA	0.192	0.0278	T	C	Postpartum depression || id:finn-b-O15_POSTPART_DEPR	finn-b-O15_POSTPART_DEPR	Postpartum depression	Postpartum depression || ||	TRUE	igd	NA	NA	NA	NA	NA	NA	NA
rs114229245	4	62108721	-0.0727	0.0663	NA	0.2735	0.0188	G	A	Postpartum depression || id:finn-b-O15_POSTPART_DEPR	finn-b-O15_POSTPART_DEPR	Postpartum depression	Postpartum depression || ||	TRUE	igd	NA	NA	NA	NA	NA	NA	NA
rs974541	4	62121348	-0.0131	0.0212	NA	0.538801	0.7647	G	A	Postpartum depression || id:finn-b-O15_POSTPART_DEPR	finn-b-O15_POSTPART_DEPR	Postpartum depression	Postpartum depression || ||	TRUE	igd	NA	NA	NA	NA	NA	NA	NA
rs62300902	4	63253652	0.044	0.0583	NA	0.4504	0.02601	T	C	Postpartum depression || id:finn-b-O15_POSTPART_DEPR	finn-b-O15_POSTPART_DEPR	Postpartum depression	Postpartum depression || ||	TRUE	igd	NA	NA	NA	NA	NA	NA	NA
rs150845140	4	68278208	0.0136	0.0565	NA	0.8091	0.02687	A	G	Postpartum depression || id:finn-b-O15_POSTPART_DEPR	finn-b-O15_POSTPART_DEPR	Postpartum depression	Postpartum depression || ||	TRUE	igd	NA	NA	NA	NA	NA	NA	NA
rs115222250	4	12251071	-0.0492	0.1023	NA	0.6305	0.007971	A	G	Postpartum depression || id:finn-b-O15_POSTPART_DEPR	finn-b-O15_POSTPART_DEPR	Postpartum depression	Postpartum depression || ||	TRUE	igd	NA	NA	NA	NA	NA	NA	NA
rs114319933	4	12585656	-0.0129	0.0316	NA	0.6826	0.08953	A	G	Postpartum depression || id:finn-b-O15_POSTPART_DEPR	finn-b-O15_POSTPART_DEPR	Postpartum depression	Postpartum depression || ||	TRUE	igd	NA	NA	NA	NA	NA	NA	NA
rs80173098	4	16908331	-0.0267	0.0512	NA	0.6027	0.03267	T	C	Postpartum depression || id:finn-b-O15_POSTPART_DEPR	finn-b-O15_POSTPART_DEPR	Postpartum depression	Postpartum depression || ||	TRUE	igd	NA	NA	NA	NA	NA	NA	NA
rs78915115	4	56454118	-0.0762	0.0924	NA	0.4096	0.009828	G	C	Postpartum depression || id:finn-b-O15_POSTPART_DEPR	finn-b-O15_POSTPART_DEPR	Postpartum depression	Postpartum depression || ||	TRUE	igd	NA	NA	NA	NA	NA	NA	NA
rs12645553	4	67601826	0.0161	0.0192	NA	0.4002	0.6594	T	G	Postpartum depression || id:finn-b-O15_POSTPART_DEPR	finn-b-O15_POSTPART_DEPR	Postpartum depression	Postpartum depression || ||	TRUE	igd	NA	NA	NA	NA	NA	NA	NA
rs75833916	4	74713606	-0.0548	0.0871	NA	0.5294	0.01131	A	C	Postpartum depression || id:finn-b-O15_POSTPART_DEPR	finn-b-O15_POSTPART_DEPR	Postpartum depression	Postpartum depression || ||	TRUE	igd	NA	NA	NA	NA	NA	NA	NA
rs113850221	3	106995967	-0.3592	0.1464	NA	0.0141299	0.003875	C	A	Postpartum depression || id:finn-b-O15_POSTPART_DEPR	finn-b-O15_POSTPART_DEPR	Postpartum depression	Postpartum depression || ||	TRUE	igd	NA	NA	NA	NA	NA	NA	NA
rs12486285	3	122286160	-0.0097	0.0192	NA	0.6126	0.3421	A	G	Postpartum depression || id:finn-b-O15_POSTPART_DEPR	finn-b-O15_POSTPART_DEPR	Postpartum depression	Postpartum depression || ||	TRUE	igd	NA	NA	NA	NA	NA	NA	NA
rs114230380	3	105168497	0.1269	0.0736	NA	0.0846292	0.01476	C	T	Postpartum depression || id:finn-b-O15_POSTPART_DEPR	finn-b-O15_POSTPART_DEPR	Postpartum depression	Postpartum depression || ||	TRUE	igd	NA	NA	NA	NA	NA	NA	NA
rs62281093	3	106418389	-0.0083	0.0251	NA	0.742499	0.1579	A	G	Postpartum depression || id:finn-b-O15_POSTPART_DEPR	finn-b-O15_POSTPART_DEPR	Postpartum depression	Postpartum depression || ||	TRUE	igd	NA	NA	NA	NA	NA	NA	NA
rs77088686	3	118119471	-0.0462	0.0591	NA	0.434	0.02447	C	A	Postpartum depression || id:finn-b-O15_POSTPART_DEPR	finn-b-O15_POSTPART_DEPR	Postpartum depression	Postpartum depression || ||	TRUE	igd	NA	NA	NA	NA	NA	NA	NA
rs62272613	3	145694353	-0.0451	0.201	NA	0.8225	0.002142	A	C	Postpartum depression || id:finn-b-O15_POSTPART_DEPR	finn-b-O15_POSTPART_DEPR	Postpartum depression	Postpartum depression || ||	TRUE	igd	NA	NA	NA	NA	NA	NA	NA
rs78093696	3	187789709	-0.0501	0.0367	NA	0.172	0.06533	T	G	Postpartum depression || id:finn-b-O15_POSTPART_DEPR	finn-b-O15_POSTPART_DEPR	Postpartum depression	Postpartum depression || ||	TRUE	igd	NA	NA	NA	NA	NA	NA	NA
rs73888059	3	192742449	-0.044	0.0499	NA	0.3782	0.03456	G	C	Postpartum depression || id:finn-b-O15_POSTPART_DEPR	finn-b-O15_POSTPART_DEPR	Postpartum depression	Postpartum depression || ||	TRUE	igd	NA	NA	NA	NA	NA	NA	NA
rs116072233	3	108518033	0.0163	0.0996	NA	0.8701	0.008619	A	G	Postpartum depression || id:finn-b-O15_POSTPART_DEPR	finn-b-O15_POSTPART_DEPR	Postpartum depression	Postpartum depression || ||	TRUE	igd	NA	NA	NA	NA	NA	NA	NA
rs115541170	3	114811750	-0.0437	0.1092	NA	0.6889	0.006921	T	C	Postpartum depression || id:finn-b-O15_POSTPART_DEPR	finn-b-O15_POSTPART_DEPR	Postpartum depression	Postpartum depression || ||	TRUE	igd	NA	NA	NA	NA	NA	NA	NA
rs150799593	3	117554287	0.0373	0.1141	NA	0.7437	0.006269	C	A	Postpartum depression || id:finn-b-O15_POSTPART_DEPR	finn-b-O15_POSTPART_DEPR	Postpartum depression	Postpartum depression || ||	TRUE	igd	NA	NA	NA	NA	NA	NA	NA
rs149875907	5	61976149	-0.0054	0.0515	NA	0.9157	0.03168	A	G	Postpartum depression || id:finn-b-O15_POSTPART_DEPR	finn-b-O15_POSTPART_DEPR	Postpartum depression	Postpartum depression || ||	TRUE	igd	NA	NA	NA	NA	NA	NA	NA
rs147257959	5	65909899	0.0983	0.0661	NA	0.1371	0.01897	G	A	Postpartum depression || id:finn-b-O15_POSTPART_DEPR	finn-b-O15_POSTPART_DEPR	Postpartum depression	Postpartum depression || ||	TRUE	igd	NA	NA	NA	NA	NA	NA	NA
rs139198275	5	73975417	0.134	0.0521	NA	0.0100399	0.03048	A	G	Postpartum depression || id:finn-b-O15_POSTPART_DEPR	finn-b-O15_POSTPART_DEPR	Postpartum depression	Postpartum depression || ||	TRUE	igd	NA	NA	NA	NA	NA	NA	NA
rs73764677	5	76442160	0.0604	0.0463	NA	0.192	0.03916	T	C	Postpartum depression || id:finn-b-O15_POSTPART_DEPR	finn-b-O15_POSTPART_DEPR	Postpartum depression	Postpartum depression || ||	TRUE	igd	NA	NA	NA	NA	NA	NA	NA
rs72763524	5	79623022	-0.065	0.0601	NA	0.2791	0.02378	G	T	Postpartum depression || id:finn-b-O15_POSTPART_DEPR	finn-b-O15_POSTPART_DEPR	Postpartum depression	Postpartum depression || ||	TRUE	igd	NA	NA	NA	NA	NA	NA	NA
rs111436487	5	80186270	-0.0198	0.0345	NA	0.564999	0.0747	G	A	Postpartum depression || id:finn-b-O15_POSTPART_DEPR	finn-b-O15_POSTPART_DEPR	Postpartum depression	Postpartum depression || ||	TRUE	igd	NA	NA	NA	NA	NA	NA	NA
rs13162724	5	83035310	0.0323	0.0311	NA	0.3	0.09562	G	C	Postpartum depression || id:finn-b-O15_POSTPART_DEPR	finn-b-O15_POSTPART_DEPR	Postpartum depression	Postpartum depression || ||	TRUE	igd	NA	NA	NA	NA	NA	NA	NA
rs144760425	5	83995878	-0.0399	0.0484	NA	0.4097	0.03723	T	C	Postpartum depression || id:finn-b-O15_POSTPART_DEPR	finn-b-O15_POSTPART_DEPR	Postpartum depression	Postpartum depression || ||	TRUE	igd	NA	NA	NA	NA	NA	NA	NA
rs254739	5	86003712	0.0312	0.0651	NA	0.631801	0.9801	G	C	Postpartum depression || id:finn-b-O15_POSTPART_DEPR	finn-b-O15_POSTPART_DEPR	Postpartum depression	Postpartum depression || ||	TRUE	igd	NA	NA	NA	NA	NA	NA	NA
rs16878753	5	72205073	-0.0088	0.0309	NA	0.7771	0.09365	T	C	Postpartum depression || id:finn-b-O15_POSTPART_DEPR	finn-b-O15_POSTPART_DEPR	Postpartum depression	Postpartum depression || ||	TRUE	igd	NA	NA	NA	NA	NA	NA	NA
rs6894288	5	79449099	0.0098	0.0244	NA	0.6868	0.1648	T	G	Postpartum depression || id:finn-b-O15_POSTPART_DEPR	finn-b-O15_POSTPART_DEPR	Postpartum depression	Postpartum depression || ||	TRUE	igd	NA	NA	NA	NA	NA	NA	NA
rs72771211	5	82818741	0.0035	0.0433	NA	0.9352	0.0459	G	A	Postpartum depression || id:finn-b-O15_POSTPART_DEPR	finn-b-O15_POSTPART_DEPR	Postpartum depression	Postpartum depression || ||	TRUE	igd	NA	NA	NA	NA	NA	NA	NA
rs9368744	6	32798299	-0.0822	0.0551	NA	0.1357	0.02743	T	C	Postpartum depression || id:finn-b-O15_POSTPART_DEPR	finn-b-O15_POSTPART_DEPR	Postpartum depression	Postpartum depression || ||	TRUE	igd	NA	NA	NA	NA	NA	NA	NA
rs34660951	6	34097823	0.0082	0.0442	NA	0.8527	0.04353	C	T	Postpartum depression || id:finn-b-O15_POSTPART_DEPR	finn-b-O15_POSTPART_DEPR	Postpartum depression	Postpartum depression || ||	TRUE	igd	NA	NA	NA	NA	NA	NA	NA
rs150231989	6	37534704	0.137	0.0838	NA	0.1019	0.01214	A	G	Postpartum depression || id:finn-b-O15_POSTPART_DEPR	finn-b-O15_POSTPART_DEPR	Postpartum depression	Postpartum depression || ||	TRUE	igd	NA	NA	NA	NA	NA	NA	NA
rs145837591	6	37634363	-0.0503	0.0626	NA	0.4223	0.02082	C	T	Postpartum depression || id:finn-b-O15_POSTPART_DEPR	finn-b-O15_POSTPART_DEPR	Postpartum depression	Postpartum depression || ||	TRUE	igd	NA	NA	NA	NA	NA	NA	NA
rs79628253	6	68880776	0.0095	0.0477	NA	0.8416	0.03792	C	T	Postpartum depression || id:finn-b-O15_POSTPART_DEPR	finn-b-O15_POSTPART_DEPR	Postpartum depression	Postpartum depression || ||	TRUE	igd	NA	NA	NA	NA	NA	NA	NA
rs149406705	6	4149553	0.0204	0.1358	NA	0.8805	0.004561	C	T	Postpartum depression || id:finn-b-O15_POSTPART_DEPR	finn-b-O15_POSTPART_DEPR	Postpartum depression	Postpartum depression || ||	TRUE	igd	NA	NA	NA	NA	NA	NA	NA
rs79951015	6	5232703	0.0228	0.0439	NA	0.6035	0.04459	C	T	Postpartum depression || id:finn-b-O15_POSTPART_DEPR	finn-b-O15_POSTPART_DEPR	Postpartum depression	Postpartum depression || ||	TRUE	igd	NA	NA	NA	NA	NA	NA	NA
rs183666628	6	6830046	-0.05	0.083	NA	0.5467	0.01219	T	C	Postpartum depression || id:finn-b-O15_POSTPART_DEPR	finn-b-O15_POSTPART_DEPR	Postpartum depression	Postpartum depression || ||	TRUE	igd	NA	NA	NA	NA	NA	NA	NA
rs115420791	6	14140426	-0.1488	0.124	NA	0.2303	0.006214	T	C	Postpartum depression || id:finn-b-O15_POSTPART_DEPR	finn-b-O15_POSTPART_DEPR	Postpartum depression	Postpartum depression || ||	TRUE	igd	NA	NA	NA	NA	NA	NA	NA
rs78187245	6	15013275	0.0238	0.0277	NA	0.3905	0.1209	C	A	Postpartum depression || id:finn-b-O15_POSTPART_DEPR	finn-b-O15_POSTPART_DEPR	Postpartum depression	Postpartum depression || ||	TRUE	igd	NA	NA	NA	NA	NA	NA	NA
rs80171493	6	18191828	-0.1166	0.0762	NA	0.1261	0.01404	G	T	Postpartum depression || id:finn-b-O15_POSTPART_DEPR	finn-b-O15_POSTPART_DEPR	Postpartum depression	Postpartum depression || ||	TRUE	igd	NA	NA	NA	NA	NA	NA	NA
rs115526496	8	118974981	-0.2035	0.0838	NA	0.0151799	0.01229	A	G	Postpartum depression || id:finn-b-O15_POSTPART_DEPR	finn-b-O15_POSTPART_DEPR	Postpartum depression	Postpartum depression || ||	TRUE	igd	NA	NA	NA	NA	NA	NA	NA
rs142220118	8	119727056	0.013	0.0488	NA	0.7897	0.03608	A	C	Postpartum depression || id:finn-b-O15_POSTPART_DEPR	finn-b-O15_POSTPART_DEPR	Postpartum depression	Postpartum depression || ||	TRUE	igd	NA	NA	NA	NA	NA	NA	NA
rs16894724	8	122134014	0.0049	0.0542	NA	0.9278	0.02877	T	C	Postpartum depression || id:finn-b-O15_POSTPART_DEPR	finn-b-O15_POSTPART_DEPR	Postpartum depression	Postpartum depression || ||	TRUE	igd	NA	NA	NA	NA	NA	NA	NA
rs112203540	9	77178226	-0.0046	0.0457	NA	0.9194	0.04141	T	C	Postpartum depression || id:finn-b-O15_POSTPART_DEPR	finn-b-O15_POSTPART_DEPR	Postpartum depression	Postpartum depression || ||	TRUE	igd	NA	NA	NA	NA	NA	NA	NA
rs73650461	9	78755845	0.0497	0.0215	NA	0.02065	0.2332	A	G	Postpartum depression || id:finn-b-O15_POSTPART_DEPR	finn-b-O15_POSTPART_DEPR	Postpartum depression	Postpartum depression || ||	TRUE	igd	NA	NA	NA	NA	NA	NA	NA
rs7034490	9	92736204	0.0128	0.021	NA	0.5416	0.2437	G	T	Postpartum depression || id:finn-b-O15_POSTPART_DEPR	finn-b-O15_POSTPART_DEPR	Postpartum depression	Postpartum depression || ||	TRUE	igd	NA	NA	NA	NA	NA	NA	NA
rs715846	9	95273013	-0.0367	0.0336	NA	0.2756	0.07784	G	A	Postpartum depression || id:finn-b-O15_POSTPART_DEPR	finn-b-O15_POSTPART_DEPR	Postpartum depression	Postpartum depression || ||	TRUE	igd	NA	NA	NA	NA	NA	NA	NA
rs62583467	9	106796337	0.0717	0.0663	NA	0.28	0.01868	G	A	Postpartum depression || id:finn-b-O15_POSTPART_DEPR	finn-b-O15_POSTPART_DEPR	Postpartum depression	Postpartum depression || ||	TRUE	igd	NA	NA	NA	NA	NA	NA	NA
rs2417685	9	108859348	-0.0631	0.0568	NA	0.2664	0.9743	C	G	Postpartum depression || id:finn-b-O15_POSTPART_DEPR	finn-b-O15_POSTPART_DEPR	Postpartum depression	Postpartum depression || ||	TRUE	igd	NA	NA	NA	NA	NA	NA	NA
rs10979264	9	110944986	0.0008	0.0305	NA	0.9784	0.09721	A	G	Postpartum depression || id:finn-b-O15_POSTPART_DEPR	finn-b-O15_POSTPART_DEPR	Postpartum depression	Postpartum depression || ||	TRUE	igd	NA	NA	NA	NA	NA	NA	NA
rs10453235	9	122443237	0.04	0.0535	NA	0.4548	0.02872	T	C	Postpartum depression || id:finn-b-O15_POSTPART_DEPR	finn-b-O15_POSTPART_DEPR	Postpartum depression	Postpartum depression || ||	TRUE	igd	NA	NA	NA	NA	NA	NA	NA
rs10985196	9	124033044	-0.0251	0.0221	NA	0.2556	0.2145	A	C	Postpartum depression || id:finn-b-O15_POSTPART_DEPR	finn-b-O15_POSTPART_DEPR	Postpartum depression	Postpartum depression || ||	TRUE	igd	NA	NA	NA	NA	NA	NA	NA
rs7074358	10	12738278	-0.0043	0.0203	NA	0.8334	0.2726	A	G	Postpartum depression || id:finn-b-O15_POSTPART_DEPR	finn-b-O15_POSTPART_DEPR	Postpartum depression	Postpartum depression || ||	TRUE	igd	NA	NA	NA	NA	NA	NA	NA
rs182043676	10	25501297	-0.088	0.0652	NA	0.177	0.01931	T	C	Postpartum depression || id:finn-b-O15_POSTPART_DEPR	finn-b-O15_POSTPART_DEPR	Postpartum depression	Postpartum depression || ||	TRUE	igd	NA	NA	NA	NA	NA	NA	NA
rs16934081	10	33430184	0.05	0.0451	NA	0.2676	0.04144	T	G	Postpartum depression || id:finn-b-O15_POSTPART_DEPR	finn-b-O15_POSTPART_DEPR	Postpartum depression	Postpartum depression || ||	TRUE	igd	NA	NA	NA	NA	NA	NA	NA
rs12268603	10	35218064	-0.0251	0.0526	NA	0.6331	0.03087	C	A	Postpartum depression || id:finn-b-O15_POSTPART_DEPR	finn-b-O15_POSTPART_DEPR	Postpartum depression	Postpartum depression || ||	TRUE	igd	NA	NA	NA	NA	NA	NA	NA
rs142650744	10	35798008	-0.0983	0.0562	NA	0.08036	0.02735	C	A	Postpartum depression || id:finn-b-O15_POSTPART_DEPR	finn-b-O15_POSTPART_DEPR	Postpartum depression	Postpartum depression || ||	TRUE	igd	NA	NA	NA	NA	NA	NA	NA
rs7084335	10	53929142	0.0398	0.0377	NA	0.2913	0.06135	G	T	Postpartum depression || id:finn-b-O15_POSTPART_DEPR	finn-b-O15_POSTPART_DEPR	Postpartum depression	Postpartum depression || ||	TRUE	igd	NA	NA	NA	NA	NA	NA	NA
rs58806610	10	54060730	-0.1361	0.2419	NA	0.5737	0.0014	T	G	Postpartum depression || id:finn-b-O15_POSTPART_DEPR	finn-b-O15_POSTPART_DEPR	Postpartum depression	Postpartum depression || ||	TRUE	igd	NA	NA	NA	NA	NA	NA	NA
rs7072484	10	95276718	0.0845	0.1555	NA	0.5868	0.003454	C	T	Postpartum depression || id:finn-b-O15_POSTPART_DEPR	finn-b-O15_POSTPART_DEPR	Postpartum depression	Postpartum depression || ||	TRUE	igd	NA	NA	NA	NA	NA	NA	NA
rs9919426	10	97680969	-0.0327	0.0327	NA	0.3167	0.08162	A	G	Postpartum depression || id:finn-b-O15_POSTPART_DEPR	finn-b-O15_POSTPART_DEPR	Postpartum depression	Postpartum depression || ||	TRUE	igd	NA	NA	NA	NA	NA	NA	NA
rs11189103	10	99048427	-0.079	0.06	NA	0.1874	0.02338	G	C	Postpartum depression || id:finn-b-O15_POSTPART_DEPR	finn-b-O15_POSTPART_DEPR	Postpartum depression	Postpartum depression || ||	TRUE	igd	NA	NA	NA	NA	NA	NA	NA
rs72825794	10	107306330	-0.0343	0.076	NA	0.6516	0.01503	C	T	Postpartum depression || id:finn-b-O15_POSTPART_DEPR	finn-b-O15_POSTPART_DEPR	Postpartum depression	Postpartum depression || ||	TRUE	igd	NA	NA	NA	NA	NA	NA	NA
rs118159111	10	115851779	-0.2424	0.3633	NA	0.5047	0.0006677	A	C	Postpartum depression || id:finn-b-O15_POSTPART_DEPR	finn-b-O15_POSTPART_DEPR	Postpartum depression	Postpartum depression || ||	TRUE	igd	NA	NA	NA	NA	NA	NA	NA
rs148670888	9	129710717	-0.0398	0.1407	NA	0.7771	0.004447	C	T	Postpartum depression || id:finn-b-O15_POSTPART_DEPR	finn-b-O15_POSTPART_DEPR	Postpartum depression	Postpartum depression || ||	TRUE	igd	NA	NA	NA	NA	NA	NA	NA
rs10819449	9	131582104	-0.0097	0.025	NA	0.6996	0.1559	G	A	Postpartum depression || id:finn-b-O15_POSTPART_DEPR	finn-b-O15_POSTPART_DEPR	Postpartum depression	Postpartum depression || ||	TRUE	igd	NA	NA	NA	NA	NA	NA	NA
rs12236417	9	138169043	0.0563	0.0312	NA	0.0711492	0.09222	T	C	Postpartum depression || id:finn-b-O15_POSTPART_DEPR	finn-b-O15_POSTPART_DEPR	Postpartum depression	Postpartum depression || ||	TRUE	igd	NA	NA	NA	NA	NA	NA	NA
rs118149586	9	138775250	-0.0012	0.0562	NA	0.9835	0.02629	A	G	Postpartum depression || id:finn-b-O15_POSTPART_DEPR	finn-b-O15_POSTPART_DEPR	Postpartum depression	Postpartum depression || ||	TRUE	igd	NA	NA	NA	NA	NA	NA	NA
rs144941792	10	5777776	-0.1084	0.0587	NA	0.0649202	0.02459	T	G	Postpartum depression || id:finn-b-O15_POSTPART_DEPR	finn-b-O15_POSTPART_DEPR	Postpartum depression	Postpartum depression || ||	TRUE	igd	NA	NA	NA	NA	NA	NA	NA
rs55684811	10	7041621	0.1202	0.0774	NA	0.1206	0.01389	C	T	Postpartum depression || id:finn-b-O15_POSTPART_DEPR	finn-b-O15_POSTPART_DEPR	Postpartum depression	Postpartum depression || ||	TRUE	igd	NA	NA	NA	NA	NA	NA	NA
rs11255733	10	8558404	0.0082	0.0309	NA	0.790999	0.09467	A	T	Postpartum depression || id:finn-b-O15_POSTPART_DEPR	finn-b-O15_POSTPART_DEPR	Postpartum depression	Postpartum depression || ||	TRUE	igd	NA	NA	NA	NA	NA	NA	NA
rs150833228	10	15901471	-0.0551	0.361	NA	0.8787	0.0008214	T	C	Postpartum depression || id:finn-b-O15_POSTPART_DEPR	finn-b-O15_POSTPART_DEPR	Postpartum depression	Postpartum depression || ||	TRUE	igd	NA	NA	NA	NA	NA	NA	NA
rs138933780	10	26039295	0.0786	0.083	NA	0.344	0.0126	A	G	Postpartum depression || id:finn-b-O15_POSTPART_DEPR	finn-b-O15_POSTPART_DEPR	Postpartum depression	Postpartum depression || ||	TRUE	igd	NA	NA	NA	NA	NA	NA	NA
rs117526004	10	44441976	0.094	0.0785	NA	0.2312	0.01386	T	A	Postpartum depression || id:finn-b-O15_POSTPART_DEPR	finn-b-O15_POSTPART_DEPR	Postpartum depression	Postpartum depression || ||	TRUE	igd	NA	NA	NA	NA	NA	NA	NA
rs117203354	10	44908486	0.0971	0.1188	NA	0.4137	0.005971	T	C	Postpartum depression || id:finn-b-O15_POSTPART_DEPR	finn-b-O15_POSTPART_DEPR	Postpartum depression	Postpartum depression || ||	TRUE	igd	NA	NA	NA	NA	NA	NA	NA
rs11239161	10	45083435	-0.009	0.0543	NA	0.869	0.02881	T	A	Postpartum depression || id:finn-b-O15_POSTPART_DEPR	finn-b-O15_POSTPART_DEPR	Postpartum depression	Postpartum depression || ||	TRUE	igd	NA	NA	NA	NA	NA	NA	NA
rs147403671	10	50078049	0.1264	0.1744	NA	0.4688	0.00276	A	G	Postpartum depression || id:finn-b-O15_POSTPART_DEPR	finn-b-O15_POSTPART_DEPR	Postpartum depression	Postpartum depression || ||	TRUE	igd	NA	NA	NA	NA	NA	NA	NA
rs4264097	10	109545071	-0.0028	0.0185	NA	0.8785	0.3898	A	G	Postpartum depression || id:finn-b-O15_POSTPART_DEPR	finn-b-O15_POSTPART_DEPR	Postpartum depression	Postpartum depression || ||	TRUE	igd	NA	NA	NA	NA	NA	NA	NA
rs11594629	10	112401398	-0.0116	0.0188	NA	0.5384	0.6332	G	A	Postpartum depression || id:finn-b-O15_POSTPART_DEPR	finn-b-O15_POSTPART_DEPR	Postpartum depression	Postpartum depression || ||	TRUE	igd	NA	NA	NA	NA	NA	NA	NA
rs76277258	10	113441126	0.0301	0.0522	NA	0.5643	0.03056	A	G	Postpartum depression || id:finn-b-O15_POSTPART_DEPR	finn-b-O15_POSTPART_DEPR	Postpartum depression	Postpartum depression || ||	TRUE	igd	NA	NA	NA	NA	NA	NA	NA
rs148490670	10	69208976	0.0785	0.0734	NA	0.2851	0.01633	A	G	Postpartum depression || id:finn-b-O15_POSTPART_DEPR	finn-b-O15_POSTPART_DEPR	Postpartum depression	Postpartum depression || ||	TRUE	igd	NA	NA	NA	NA	NA	NA	NA
rs143856821	10	69907101	-0.0152	0.0824	NA	0.8539	0.01232	T	A	Postpartum depression || id:finn-b-O15_POSTPART_DEPR	finn-b-O15_POSTPART_DEPR	Postpartum depression	Postpartum depression || ||	TRUE	igd	NA	NA	NA	NA	NA	NA	NA
rs75425625	10	71725577	-0.0232	0.0313	NA	0.4591	0.0921	T	C	Postpartum depression || id:finn-b-O15_POSTPART_DEPR	finn-b-O15_POSTPART_DEPR	Postpartum depression	Postpartum depression || ||	TRUE	igd	NA	NA	NA	NA	NA	NA	NA
rs914606	10	90989731	-0.0228	0.0493	NA	0.6441	0.03485	G	A	Postpartum depression || id:finn-b-O15_POSTPART_DEPR	finn-b-O15_POSTPART_DEPR	Postpartum depression	Postpartum depression || ||	TRUE	igd	NA	NA	NA	NA	NA	NA	NA
rs140939496	10	96100094	0.0308	0.0472	NA	0.5144	0.03874	A	C	Postpartum depression || id:finn-b-O15_POSTPART_DEPR	finn-b-O15_POSTPART_DEPR	Postpartum depression	Postpartum depression || ||	TRUE	igd	NA	NA	NA	NA	NA	NA	NA
rs140253256	10	96134995	0.039	0.1587	NA	0.8059	0.003417	G	A	Postpartum depression || id:finn-b-O15_POSTPART_DEPR	finn-b-O15_POSTPART_DEPR	Postpartum depression	Postpartum depression || ||	TRUE	igd	NA	NA	NA	NA	NA	NA	NA
rs3814221	10	98127590	0.0004	0.0205	NA	0.9856	0.7335	T	C	Postpartum depression || id:finn-b-O15_POSTPART_DEPR	finn-b-O15_POSTPART_DEPR	Postpartum depression	Postpartum depression || ||	TRUE	igd	NA	NA	NA	NA	NA	NA	NA
rs77509825	10	100719902	-0.0527	0.0746	NA	0.4797	0.01551	C	T	Postpartum depression || id:finn-b-O15_POSTPART_DEPR	finn-b-O15_POSTPART_DEPR	Postpartum depression	Postpartum depression || ||	TRUE	igd	NA	NA	NA	NA	NA	NA	NA
rs137863605	10	108120813	0.0682	0.0589	NA	0.2473	0.02421	A	G	Postpartum depression || id:finn-b-O15_POSTPART_DEPR	finn-b-O15_POSTPART_DEPR	Postpartum depression	Postpartum depression || ||	TRUE	igd	NA	NA	NA	NA	NA	NA	NA
rs117837982	10	108984604	-0.0222	0.0344	NA	0.5179	0.07417	T	C	Postpartum depression || id:finn-b-O15_POSTPART_DEPR	finn-b-O15_POSTPART_DEPR	Postpartum depression	Postpartum depression || ||	TRUE	igd	NA	NA	NA	NA	NA	NA	NA
rs10988141	9	131646429	-0.0865	0.0417	NA	0.0383001	0.04973	T	G	Postpartum depression || id:finn-b-O15_POSTPART_DEPR	finn-b-O15_POSTPART_DEPR	Postpartum depression	Postpartum depression || ||	TRUE	igd	NA	NA	NA	NA	NA	NA	NA
rs4339713	9	140683030	-0.0595	0.0306	NA	0.0521699	0.9026	G	A	Postpartum depression || id:finn-b-O15_POSTPART_DEPR	finn-b-O15_POSTPART_DEPR	Postpartum depression	Postpartum depression || ||	TRUE	igd	NA	NA	NA	NA	NA	NA	NA
rs7024525	9	133279766	-0.0047	0.0211	NA	0.8225	0.7587	A	G	Postpartum depression || id:finn-b-O15_POSTPART_DEPR	finn-b-O15_POSTPART_DEPR	Postpartum depression	Postpartum depression || ||	TRUE	igd	NA	NA	NA	NA	NA	NA	NA
rs12770596	10	5394166	0.0063	0.0212	NA	0.764499	0.2623	G	A	Postpartum depression || id:finn-b-O15_POSTPART_DEPR	finn-b-O15_POSTPART_DEPR	Postpartum depression	Postpartum depression || ||	TRUE	igd	NA	NA	NA	NA	NA	NA	NA
rs10795535	10	7276827	-0.0142	0.0205	NA	0.4873	0.2668	G	A	Postpartum depression || id:finn-b-O15_POSTPART_DEPR	finn-b-O15_POSTPART_DEPR	Postpartum depression	Postpartum depression || ||	TRUE	igd	NA	NA	NA	NA	NA	NA	NA
rs143216794	10	18599333	-0.034	0.0564	NA	0.5467	0.02627	A	G	Postpartum depression || id:finn-b-O15_POSTPART_DEPR	finn-b-O15_POSTPART_DEPR	Postpartum depression	Postpartum depression || ||	TRUE	igd	NA	NA	NA	NA	NA	NA	NA
rs117709853	10	79370452	0.0457	0.0452	NA	0.3117	0.04082	T	G	Postpartum depression || id:finn-b-O15_POSTPART_DEPR	finn-b-O15_POSTPART_DEPR	Postpartum depression	Postpartum depression || ||	TRUE	igd	NA	NA	NA	NA	NA	NA	NA
rs117243698	10	94349783	0.0594	0.0333	NA	0.0740901	0.08185	A	T	Postpartum depression || id:finn-b-O15_POSTPART_DEPR	finn-b-O15_POSTPART_DEPR	Postpartum depression	Postpartum depression || ||	TRUE	igd	NA	NA	NA	NA	NA	NA	NA
rs140471525	10	109403372	-0.0491	0.0499	NA	0.3248	0.03585	A	G	Postpartum depression || id:finn-b-O15_POSTPART_DEPR	finn-b-O15_POSTPART_DEPR	Postpartum depression	Postpartum depression || ||	TRUE	igd	NA	NA	NA	NA	NA	NA	NA
rs149588676	15	70129149	0.011	0.0973	NA	0.9096	0.008959	G	A	Postpartum depression || id:finn-b-O15_POSTPART_DEPR	finn-b-O15_POSTPART_DEPR	Postpartum depression	Postpartum depression || ||	TRUE	igd	NA	NA	NA	NA	NA	NA	NA
rs72732875	15	76011184	0.012	0.0336	NA	0.722	0.07889	A	G	Postpartum depression || id:finn-b-O15_POSTPART_DEPR	finn-b-O15_POSTPART_DEPR	Postpartum depression	Postpartum depression || ||	TRUE	igd	NA	NA	NA	NA	NA	NA	NA
rs145596780	15	76651354	0.0036	0.0611	NA	0.9526	0.02207	C	G	Postpartum depression || id:finn-b-O15_POSTPART_DEPR	finn-b-O15_POSTPART_DEPR	Postpartum depression	Postpartum depression || ||	TRUE	igd	NA	NA	NA	NA	NA	NA	NA
rs74244108	14	44827948	-0.0991	0.0565	NA	0.0795701	0.02596	A	G	Postpartum depression || id:finn-b-O15_POSTPART_DEPR	finn-b-O15_POSTPART_DEPR	Postpartum depression	Postpartum depression || ||	TRUE	igd	NA	NA	NA	NA	NA	NA	NA
rs66918776	14	44924457	-0.0022	0.0255	NA	0.9323	0.1492	A	G	Postpartum depression || id:finn-b-O15_POSTPART_DEPR	finn-b-O15_POSTPART_DEPR	Postpartum depression	Postpartum depression || ||	TRUE	igd	NA	NA	NA	NA	NA	NA	NA
rs17121241	14	49805569	0.0194	0.0529	NA	0.7133	0.03001	A	G	Postpartum depression || id:finn-b-O15_POSTPART_DEPR	finn-b-O15_POSTPART_DEPR	Postpartum depression	Postpartum depression || ||	TRUE	igd	NA	NA	NA	NA	NA	NA	NA
rs117229793	14	50158189	-0.2301	0.1556	NA	0.1392	0.003475	T	C	Postpartum depression || id:finn-b-O15_POSTPART_DEPR	finn-b-O15_POSTPART_DEPR	Postpartum depression	Postpartum depression || ||	TRUE	igd	NA	NA	NA	NA	NA	NA	NA
rs61142675	14	52561770	0.078	0.0428	NA	0.0682905	0.04638	T	C	Postpartum depression || id:finn-b-O15_POSTPART_DEPR	finn-b-O15_POSTPART_DEPR	Postpartum depression	Postpartum depression || ||	TRUE	igd	NA	NA	NA	NA	NA	NA	NA
rs142587350	14	61652383	-0.0756	0.0732	NA	0.3017	0.01527	C	G	Postpartum depression || id:finn-b-O15_POSTPART_DEPR	finn-b-O15_POSTPART_DEPR	Postpartum depression	Postpartum depression || ||	TRUE	igd	NA	NA	NA	NA	NA	NA	NA
rs76377740	14	62832326	-0.1645	0.1067	NA	0.123	0.007725	A	C	Postpartum depression || id:finn-b-O15_POSTPART_DEPR	finn-b-O15_POSTPART_DEPR	Postpartum depression	Postpartum depression || ||	TRUE	igd	NA	NA	NA	NA	NA	NA	NA
rs118148262	14	70804474	0.02	0.0571	NA	0.7259	0.02544	A	G	Postpartum depression || id:finn-b-O15_POSTPART_DEPR	finn-b-O15_POSTPART_DEPR	Postpartum depression	Postpartum depression || ||	TRUE	igd	NA	NA	NA	NA	NA	NA	NA
rs151017900	15	33886948	-0.0106	0.0796	NA	0.8937	0.01311	C	G	Postpartum depression || id:finn-b-O15_POSTPART_DEPR	finn-b-O15_POSTPART_DEPR	Postpartum depression	Postpartum depression || ||	TRUE	igd	NA	NA	NA	NA	NA	NA	NA
rs116561914	15	36711394	-0.0416	0.3572	NA	0.9074	0.0007008	G	A	Postpartum depression || id:finn-b-O15_POSTPART_DEPR	finn-b-O15_POSTPART_DEPR	Postpartum depression	Postpartum depression || ||	TRUE	igd	NA	NA	NA	NA	NA	NA	NA
rs57342119	15	38300245	0.0033	0.0749	NA	0.9644	0.0156	C	T	Postpartum depression || id:finn-b-O15_POSTPART_DEPR	finn-b-O15_POSTPART_DEPR	Postpartum depression	Postpartum depression || ||	TRUE	igd	NA	NA	NA	NA	NA	NA	NA
rs11632190	15	63363023	-0.0012	0.0381	NA	0.9742	0.05928	A	C	Postpartum depression || id:finn-b-O15_POSTPART_DEPR	finn-b-O15_POSTPART_DEPR	Postpartum depression	Postpartum depression || ||	TRUE	igd	NA	NA	NA	NA	NA	NA	NA
rs113399665	15	63447732	0.1567	0.1639	NA	0.3392	0.003179	A	T	Postpartum depression || id:finn-b-O15_POSTPART_DEPR	finn-b-O15_POSTPART_DEPR	Postpartum depression	Postpartum depression || ||	TRUE	igd	NA	NA	NA	NA	NA	NA	NA
rs2062250	15	64672002	0.0164	0.0385	NA	0.669	0.9416	A	G	Postpartum depression || id:finn-b-O15_POSTPART_DEPR	finn-b-O15_POSTPART_DEPR	Postpartum depression	Postpartum depression || ||	TRUE	igd	NA	NA	NA	NA	NA	NA	NA
rs117222848	15	78273203	0.0357	0.2677	NA	0.8938	0.001274	A	G	Postpartum depression || id:finn-b-O15_POSTPART_DEPR	finn-b-O15_POSTPART_DEPR	Postpartum depression	Postpartum depression || ||	TRUE	igd	NA	NA	NA	NA	NA	NA	NA
rs72722143	14	69766471	-0.0115	0.0359	NA	0.7486	0.06776	A	G	Postpartum depression || id:finn-b-O15_POSTPART_DEPR	finn-b-O15_POSTPART_DEPR	Postpartum depression	Postpartum depression || ||	TRUE	igd	NA	NA	NA	NA	NA	NA	NA
rs12885644	14	74142580	0.1961	0.1459	NA	0.179	0.003915	C	T	Postpartum depression || id:finn-b-O15_POSTPART_DEPR	finn-b-O15_POSTPART_DEPR	Postpartum depression	Postpartum depression || ||	TRUE	igd	NA	NA	NA	NA	NA	NA	NA
rs17109935	14	80316311	-0.014	0.0261	NA	0.591199	0.1384	C	T	Postpartum depression || id:finn-b-O15_POSTPART_DEPR	finn-b-O15_POSTPART_DEPR	Postpartum depression	Postpartum depression || ||	TRUE	igd	NA	NA	NA	NA	NA	NA	NA
rs149603588	14	83419072	0.0188	0.0658	NA	0.774701	0.0194	C	T	Postpartum depression || id:finn-b-O15_POSTPART_DEPR	finn-b-O15_POSTPART_DEPR	Postpartum depression	Postpartum depression || ||	TRUE	igd	NA	NA	NA	NA	NA	NA	NA
rs139099312	14	83853122	-0.0575	0.0638	NA	0.3672	0.02059	T	C	Postpartum depression || id:finn-b-O15_POSTPART_DEPR	finn-b-O15_POSTPART_DEPR	Postpartum depression	Postpartum depression || ||	TRUE	igd	NA	NA	NA	NA	NA	NA	NA
rs58421993	14	88159829	0.0201	0.052	NA	0.699	0.03057	G	A	Postpartum depression || id:finn-b-O15_POSTPART_DEPR	finn-b-O15_POSTPART_DEPR	Postpartum depression	Postpartum depression || ||	TRUE	igd	NA	NA	NA	NA	NA	NA	NA
rs72692072	14	88432166	0.0789	0.0346	NA	0.02243	0.07412	C	T	Postpartum depression || id:finn-b-O15_POSTPART_DEPR	finn-b-O15_POSTPART_DEPR	Postpartum depression	Postpartum depression || ||	TRUE	igd	NA	NA	NA	NA	NA	NA	NA
rs114983713	14	90092690	-0.0177	0.0564	NA	0.753701	0.02681	G	T	Postpartum depression || id:finn-b-O15_POSTPART_DEPR	finn-b-O15_POSTPART_DEPR	Postpartum depression	Postpartum depression || ||	TRUE	igd	NA	NA	NA	NA	NA	NA	NA
rs5023639	14	94426369	0.0206	0.0322	NA	0.5212	0.087	G	A	Postpartum depression || id:finn-b-O15_POSTPART_DEPR	finn-b-O15_POSTPART_DEPR	Postpartum depression	Postpartum depression || ||	TRUE	igd	NA	NA	NA	NA	NA	NA	NA
rs72702676	14	99763139	0.132	0.0703	NA	0.0604199	0.01712	A	G	Postpartum depression || id:finn-b-O15_POSTPART_DEPR	finn-b-O15_POSTPART_DEPR	Postpartum depression	Postpartum depression || ||	TRUE	igd	NA	NA	NA	NA	NA	NA	NA
rs150898945	14	101230155	-0.0196	0.0807	NA	0.8083	0.01261	A	G	Postpartum depression || id:finn-b-O15_POSTPART_DEPR	finn-b-O15_POSTPART_DEPR	Postpartum depression	Postpartum depression || ||	TRUE	igd	NA	NA	NA	NA	NA	NA	NA
rs74372983	14	104245034	-0.0939	0.0451	NA	0.0373199	0.04222	T	C	Postpartum depression || id:finn-b-O15_POSTPART_DEPR	finn-b-O15_POSTPART_DEPR	Postpartum depression	Postpartum depression || ||	TRUE	igd	NA	NA	NA	NA	NA	NA	NA
rs117752860	15	26986070	0.0234	0.0494	NA	0.6362	0.03483	A	G	Postpartum depression || id:finn-b-O15_POSTPART_DEPR	finn-b-O15_POSTPART_DEPR	Postpartum depression	Postpartum depression || ||	TRUE	igd	NA	NA	NA	NA	NA	NA	NA
rs140682448	15	38957925	0.1241	0.0838	NA	0.1388	0.01167	G	A	Postpartum depression || id:finn-b-O15_POSTPART_DEPR	finn-b-O15_POSTPART_DEPR	Postpartum depression	Postpartum depression || ||	TRUE	igd	NA	NA	NA	NA	NA	NA	NA
rs117839328	15	55831277	0.0467	0.0436	NA	0.2836	0.0453	A	C	Postpartum depression || id:finn-b-O15_POSTPART_DEPR	finn-b-O15_POSTPART_DEPR	Postpartum depression	Postpartum depression || ||	TRUE	igd	NA	NA	NA	NA	NA	NA	NA
rs12907964	15	60672911	0.0182	0.0232	NA	0.4311	0.8019	G	A	Postpartum depression || id:finn-b-O15_POSTPART_DEPR	finn-b-O15_POSTPART_DEPR	Postpartum depression	Postpartum depression || ||	TRUE	igd	NA	NA	NA	NA	NA	NA	NA
rs7183783	15	61893074	0.0197	0.0381	NA	0.6052	0.9417	C	T	Postpartum depression || id:finn-b-O15_POSTPART_DEPR	finn-b-O15_POSTPART_DEPR	Postpartum depression	Postpartum depression || ||	TRUE	igd	NA	NA	NA	NA	NA	NA	NA
rs6500646	16	4977366	0.0322	0.0302	NA	0.2869	0.1011	C	T	Postpartum depression || id:finn-b-O15_POSTPART_DEPR	finn-b-O15_POSTPART_DEPR	Postpartum depression	Postpartum depression || ||	TRUE	igd	NA	NA	NA	NA	NA	NA	NA
rs59635457	16	7007199	0.5017	1.0959	NA	0.647099	8.519e-05	T	C	Postpartum depression || id:finn-b-O15_POSTPART_DEPR	finn-b-O15_POSTPART_DEPR	Postpartum depression	Postpartum depression || ||	TRUE	igd	NA	NA	NA	NA	NA	NA	NA
rs74005924	16	8254050	0.0826	0.1044	NA	0.429	0.007654	C	T	Postpartum depression || id:finn-b-O15_POSTPART_DEPR	finn-b-O15_POSTPART_DEPR	Postpartum depression	Postpartum depression || ||	TRUE	igd	NA	NA	NA	NA	NA	NA	NA
rs12922908	16	11250298	0.0491	0.0442	NA	0.267	0.04438	C	G	Postpartum depression || id:finn-b-O15_POSTPART_DEPR	finn-b-O15_POSTPART_DEPR	Postpartum depression	Postpartum depression || ||	TRUE	igd	NA	NA	NA	NA	NA	NA	NA
rs3760114	16	11352524	-0.0807	0.0553	NA	0.1447	0.02693	G	A	Postpartum depression || id:finn-b-O15_POSTPART_DEPR	finn-b-O15_POSTPART_DEPR	Postpartum depression	Postpartum depression || ||	TRUE	igd	NA	NA	NA	NA	NA	NA	NA
rs117716220	16	20749718	-0.0663	0.077	NA	0.3889	0.01387	C	G	Postpartum depression || id:finn-b-O15_POSTPART_DEPR	finn-b-O15_POSTPART_DEPR	Postpartum depression	Postpartum depression || ||	TRUE	igd	NA	NA	NA	NA	NA	NA	NA
rs7190833	16	24684951	-0.0135	0.0317	NA	0.6708	0.09046	T	G	Postpartum depression || id:finn-b-O15_POSTPART_DEPR	finn-b-O15_POSTPART_DEPR	Postpartum depression	Postpartum depression || ||	TRUE	igd	NA	NA	NA	NA	NA	NA	NA
rs147311214	16	24726435	-0.1791	0.0968	NA	0.0643295	0.008923	A	G	Postpartum depression || id:finn-b-O15_POSTPART_DEPR	finn-b-O15_POSTPART_DEPR	Postpartum depression	Postpartum depression || ||	TRUE	igd	NA	NA	NA	NA	NA	NA	NA
rs150243653	16	25361532	-0.7262	0.3187	NA	0.0226699	0.0008687	A	T	Postpartum depression || id:finn-b-O15_POSTPART_DEPR	finn-b-O15_POSTPART_DEPR	Postpartum depression	Postpartum depression || ||	TRUE	igd	NA	NA	NA	NA	NA	NA	NA
rs205163	16	25596440	0.0207	0.0193	NA	0.2823	0.3277	A	G	Postpartum depression || id:finn-b-O15_POSTPART_DEPR	finn-b-O15_POSTPART_DEPR	Postpartum depression	Postpartum depression || ||	TRUE	igd	NA	NA	NA	NA	NA	NA	NA
rs72775160	16	26718132	-0.081	0.1599	NA	0.6123	0.003201	A	T	Postpartum depression || id:finn-b-O15_POSTPART_DEPR	finn-b-O15_POSTPART_DEPR	Postpartum depression	Postpartum depression || ||	TRUE	igd	NA	NA	NA	NA	NA	NA	NA
rs11075494	16	52459169	-0.0135	0.0188	NA	0.4731	0.3636	A	G	Postpartum depression || id:finn-b-O15_POSTPART_DEPR	finn-b-O15_POSTPART_DEPR	Postpartum depression	Postpartum depression || ||	TRUE	igd	NA	NA	NA	NA	NA	NA	NA
rs28561924	15	101689443	0.1167	0.0717	NA	0.1035	0.0164	G	C	Postpartum depression || id:finn-b-O15_POSTPART_DEPR	finn-b-O15_POSTPART_DEPR	Postpartum depression	Postpartum depression || ||	TRUE	igd	NA	NA	NA	NA	NA	NA	NA
rs114443	16	19609659	-0.1374	0.1057	NA	0.1937	0.007573	T	A	Postpartum depression || id:finn-b-O15_POSTPART_DEPR	finn-b-O15_POSTPART_DEPR	Postpartum depression	Postpartum depression || ||	TRUE	igd	NA	NA	NA	NA	NA	NA	NA
rs77836377	16	51289662	-0.0093	0.0474	NA	0.844	0.03803	C	T	Postpartum depression || id:finn-b-O15_POSTPART_DEPR	finn-b-O15_POSTPART_DEPR	Postpartum depression	Postpartum depression || ||	TRUE	igd	NA	NA	NA	NA	NA	NA	NA
rs3169121	15	86291548	0.0293	0.022	NA	0.1832	0.2139	G	T	Postpartum depression || id:finn-b-O15_POSTPART_DEPR	finn-b-O15_POSTPART_DEPR	Postpartum depression	Postpartum depression || ||	TRUE	igd	NA	NA	NA	NA	NA	NA	NA
rs76896649	15	83500776	-0.0177	0.0447	NA	0.6925	0.04218	T	C	Postpartum depression || id:finn-b-O15_POSTPART_DEPR	finn-b-O15_POSTPART_DEPR	Postpartum depression	Postpartum depression || ||	TRUE	igd	NA	NA	NA	NA	NA	NA	NA
rs150472925	15	84704575	-0.0164	0.0903	NA	0.8562	0.01041	G	T	Postpartum depression || id:finn-b-O15_POSTPART_DEPR	finn-b-O15_POSTPART_DEPR	Postpartum depression	Postpartum depression || ||	TRUE	igd	NA	NA	NA	NA	NA	NA	NA
rs117352042	15	26773380	0.3469	0.2634	NA	0.1879	0.001403	A	G	Postpartum depression || id:finn-b-O15_POSTPART_DEPR	finn-b-O15_POSTPART_DEPR	Postpartum depression	Postpartum depression || ||	TRUE	igd	NA	NA	NA	NA	NA	NA	NA
rs275730	15	40146072	0.0111	0.0665	NA	0.8674	0.9811	A	G	Postpartum depression || id:finn-b-O15_POSTPART_DEPR	finn-b-O15_POSTPART_DEPR	Postpartum depression	Postpartum depression || ||	TRUE	igd	NA	NA	NA	NA	NA	NA	NA
rs76614563	15	41015830	0.0054	0.1233	NA	0.9648	0.005377	A	G	Postpartum depression || id:finn-b-O15_POSTPART_DEPR	finn-b-O15_POSTPART_DEPR	Postpartum depression	Postpartum depression || ||	TRUE	igd	NA	NA	NA	NA	NA	NA	NA
rs12906955	15	42387235	-0.2498	0.1479	NA	0.0912494	0.004048	C	G	Postpartum depression || id:finn-b-O15_POSTPART_DEPR	finn-b-O15_POSTPART_DEPR	Postpartum depression	Postpartum depression || ||	TRUE	igd	NA	NA	NA	NA	NA	NA	NA
rs138793109	16	672919	0.0571	0.0654	NA	0.3825	0.01975	T	C	Postpartum depression || id:finn-b-O15_POSTPART_DEPR	finn-b-O15_POSTPART_DEPR	Postpartum depression	Postpartum depression || ||	TRUE	igd	NA	NA	NA	NA	NA	NA	NA
rs35181211	16	1493662	-0.0726	0.0492	NA	0.1399	0.03652	A	G	Postpartum depression || id:finn-b-O15_POSTPART_DEPR	finn-b-O15_POSTPART_DEPR	Postpartum depression	Postpartum depression || ||	TRUE	igd	NA	NA	NA	NA	NA	NA	NA
rs151035218	16	5113073	-0.0342	0.0462	NA	0.459	0.03999	T	C	Postpartum depression || id:finn-b-O15_POSTPART_DEPR	finn-b-O15_POSTPART_DEPR	Postpartum depression	Postpartum depression || ||	TRUE	igd	NA	NA	NA	NA	NA	NA	NA
rs72762951	16	6674291	0.0351	0.0625	NA	0.5745	0.02208	C	T	Postpartum depression || id:finn-b-O15_POSTPART_DEPR	finn-b-O15_POSTPART_DEPR	Postpartum depression	Postpartum depression || ||	TRUE	igd	NA	NA	NA	NA	NA	NA	NA
rs11643772	16	20402499	-0.0254	0.0181	NA	0.161	0.4983	G	T	Postpartum depression || id:finn-b-O15_POSTPART_DEPR	finn-b-O15_POSTPART_DEPR	Postpartum depression	Postpartum depression || ||	TRUE	igd	NA	NA	NA	NA	NA	NA	NA
rs7195533	16	50283489	0.0235	0.0453	NA	0.6038	0.04137	C	G	Postpartum depression || id:finn-b-O15_POSTPART_DEPR	finn-b-O15_POSTPART_DEPR	Postpartum depression	Postpartum depression || ||	TRUE	igd	NA	NA	NA	NA	NA	NA	NA
rs7186546	16	55604453	0.015	0.018	NA	0.4067	0.4711	A	G	Postpartum depression || id:finn-b-O15_POSTPART_DEPR	finn-b-O15_POSTPART_DEPR	Postpartum depression	Postpartum depression || ||	TRUE	igd	NA	NA	NA	NA	NA	NA	NA
rs148561058	8	85004765	0.0271	0.0552	NA	0.6236	0.02758	G	A	Postpartum depression || id:finn-b-O15_POSTPART_DEPR	finn-b-O15_POSTPART_DEPR	Postpartum depression	Postpartum depression || ||	TRUE	igd	NA	NA	NA	NA	NA	NA	NA
rs78484964	8	88619897	-0.0693	0.0521	NA	0.1837	0.03024	T	C	Postpartum depression || id:finn-b-O15_POSTPART_DEPR	finn-b-O15_POSTPART_DEPR	Postpartum depression	Postpartum depression || ||	TRUE	igd	NA	NA	NA	NA	NA	NA	NA
rs10504964	8	97585190	0.0306	0.0394	NA	0.4376	0.0566	G	C	Postpartum depression || id:finn-b-O15_POSTPART_DEPR	finn-b-O15_POSTPART_DEPR	Postpartum depression	Postpartum depression || ||	TRUE	igd	NA	NA	NA	NA	NA	NA	NA
rs117892673	8	104061010	0.0087	0.0463	NA	0.8513	0.03999	G	T	Postpartum depression || id:finn-b-O15_POSTPART_DEPR	finn-b-O15_POSTPART_DEPR	Postpartum depression	Postpartum depression || ||	TRUE	igd	NA	NA	NA	NA	NA	NA	NA
rs62538771	8	47838219	-0.0342	0.0516	NA	0.5071	0.03176	T	C	Postpartum depression || id:finn-b-O15_POSTPART_DEPR	finn-b-O15_POSTPART_DEPR	Postpartum depression	Postpartum depression || ||	TRUE	igd	NA	NA	NA	NA	NA	NA	NA
rs34440165	8	53816090	0.6893	0.4091	NA	0.0920301	0.0005332	C	T	Postpartum depression || id:finn-b-O15_POSTPART_DEPR	finn-b-O15_POSTPART_DEPR	Postpartum depression	Postpartum depression || ||	TRUE	igd	NA	NA	NA	NA	NA	NA	NA
rs144631895	8	66885867	-0.1436	0.1412	NA	0.3091	0.004349	A	G	Postpartum depression || id:finn-b-O15_POSTPART_DEPR	finn-b-O15_POSTPART_DEPR	Postpartum depression	Postpartum depression || ||	TRUE	igd	NA	NA	NA	NA	NA	NA	NA
rs13270012	8	68794482	-0.0358	0.0261	NA	0.1702	0.1408	T	G	Postpartum depression || id:finn-b-O15_POSTPART_DEPR	finn-b-O15_POSTPART_DEPR	Postpartum depression	Postpartum depression || ||	TRUE	igd	NA	NA	NA	NA	NA	NA	NA
rs62522696	8	69064260	-0.0192	0.065	NA	0.768	0.019	T	C	Postpartum depression || id:finn-b-O15_POSTPART_DEPR	finn-b-O15_POSTPART_DEPR	Postpartum depression	Postpartum depression || ||	TRUE	igd	NA	NA	NA	NA	NA	NA	NA
rs10867025	8	6909441	-0.005	0.0184	NA	0.7845	0.4103	T	C	Postpartum depression || id:finn-b-O15_POSTPART_DEPR	finn-b-O15_POSTPART_DEPR	Postpartum depression	Postpartum depression || ||	TRUE	igd	NA	NA	NA	NA	NA	NA	NA
rs144241097	8	19577846	-0.131	0.0886	NA	0.1396	0.01215	A	G	Postpartum depression || id:finn-b-O15_POSTPART_DEPR	finn-b-O15_POSTPART_DEPR	Postpartum depression	Postpartum depression || ||	TRUE	igd	NA	NA	NA	NA	NA	NA	NA
rs16880968	8	33291854	0.0131	0.051	NA	0.7977	0.03194	G	A	Postpartum depression || id:finn-b-O15_POSTPART_DEPR	finn-b-O15_POSTPART_DEPR	Postpartum depression	Postpartum depression || ||	TRUE	igd	NA	NA	NA	NA	NA	NA	NA
rs11784630	8	41380697	0.0155	0.0243	NA	0.5239	0.1662	G	A	Postpartum depression || id:finn-b-O15_POSTPART_DEPR	finn-b-O15_POSTPART_DEPR	Postpartum depression	Postpartum depression || ||	TRUE	igd	NA	NA	NA	NA	NA	NA	NA
rs117587760	8	43427061	-0.0422	0.0409	NA	0.3022	0.05171	T	C	Postpartum depression || id:finn-b-O15_POSTPART_DEPR	finn-b-O15_POSTPART_DEPR	Postpartum depression	Postpartum depression || ||	TRUE	igd	NA	NA	NA	NA	NA	NA	NA
rs74548305	8	80122257	-0.0267	0.0586	NA	0.6486	0.02487	C	G	Postpartum depression || id:finn-b-O15_POSTPART_DEPR	finn-b-O15_POSTPART_DEPR	Postpartum depression	Postpartum depression || ||	TRUE	igd	NA	NA	NA	NA	NA	NA	NA
rs118140503	8	80259158	-0.0303	0.0609	NA	0.6183	0.02275	T	C	Postpartum depression || id:finn-b-O15_POSTPART_DEPR	finn-b-O15_POSTPART_DEPR	Postpartum depression	Postpartum depression || ||	TRUE	igd	NA	NA	NA	NA	NA	NA	NA
rs142195275	8	90718816	0.0565	0.0634	NA	0.3729	0.02056	G	A	Postpartum depression || id:finn-b-O15_POSTPART_DEPR	finn-b-O15_POSTPART_DEPR	Postpartum depression	Postpartum depression || ||	TRUE	igd	NA	NA	NA	NA	NA	NA	NA
rs148510972	8	94176545	-0.0242	0.0405	NA	0.550399	0.05216	T	C	Postpartum depression || id:finn-b-O15_POSTPART_DEPR	finn-b-O15_POSTPART_DEPR	Postpartum depression	Postpartum depression || ||	TRUE	igd	NA	NA	NA	NA	NA	NA	NA
rs148548969	8	97664943	-0.1205	0.0503	NA	0.0165901	0.03435	T	C	Postpartum depression || id:finn-b-O15_POSTPART_DEPR	finn-b-O15_POSTPART_DEPR	Postpartum depression	Postpartum depression || ||	TRUE	igd	NA	NA	NA	NA	NA	NA	NA
rs58181251	8	102868158	0.1638	0.1353	NA	0.2262	0.004529	A	T	Postpartum depression || id:finn-b-O15_POSTPART_DEPR	finn-b-O15_POSTPART_DEPR	Postpartum depression	Postpartum depression || ||	TRUE	igd	NA	NA	NA	NA	NA	NA	NA
rs6987289	8	142353248	-0.0706	0.0331	NA	0.0326498	0.08115	C	T	Postpartum depression || id:finn-b-O15_POSTPART_DEPR	finn-b-O15_POSTPART_DEPR	Postpartum depression	Postpartum depression || ||	TRUE	igd	NA	NA	NA	NA	NA	NA	NA
rs76360281	8	143703969	0.1165	0.1348	NA	0.3874	0.004905	G	A	Postpartum depression || id:finn-b-O15_POSTPART_DEPR	finn-b-O15_POSTPART_DEPR	Postpartum depression	Postpartum depression || ||	TRUE	igd	NA	NA	NA	NA	NA	NA	NA
rs4977277	9	19020933	-0.0293	0.0224	NA	0.1909	0.2015	T	A	Postpartum depression || id:finn-b-O15_POSTPART_DEPR	finn-b-O15_POSTPART_DEPR	Postpartum depression	Postpartum depression || ||	TRUE	igd	NA	NA	NA	NA	NA	NA	NA
rs76511964	9	26743275	-0.1174	0.1436	NA	0.4138	0.00403	C	A	Postpartum depression || id:finn-b-O15_POSTPART_DEPR	finn-b-O15_POSTPART_DEPR	Postpartum depression	Postpartum depression || ||	TRUE	igd	NA	NA	NA	NA	NA	NA	NA
rs144339355	7	107817972	0.1425	0.1186	NA	0.2297	0.006063	A	G	Postpartum depression || id:finn-b-O15_POSTPART_DEPR	finn-b-O15_POSTPART_DEPR	Postpartum depression	Postpartum depression || ||	TRUE	igd	NA	NA	NA	NA	NA	NA	NA
rs2690354	7	109232004	0.0111	0.0271	NA	0.6827	0.1273	T	C	Postpartum depression || id:finn-b-O15_POSTPART_DEPR	finn-b-O15_POSTPART_DEPR	Postpartum depression	Postpartum depression || ||	TRUE	igd	NA	NA	NA	NA	NA	NA	NA
rs7779275	7	110083933	0.046	0.0518	NA	0.3739	0.03057	C	T	Postpartum depression || id:finn-b-O15_POSTPART_DEPR	finn-b-O15_POSTPART_DEPR	Postpartum depression	Postpartum depression || ||	TRUE	igd	NA	NA	NA	NA	NA	NA	NA
rs2429035	7	116693742	0.0037	0.0244	NA	0.8784	0.167	T	G	Postpartum depression || id:finn-b-O15_POSTPART_DEPR	finn-b-O15_POSTPART_DEPR	Postpartum depression	Postpartum depression || ||	TRUE	igd	NA	NA	NA	NA	NA	NA	NA
rs117627878	7	128505233	-0.0158	0.055	NA	0.7738	0.02734	T	C	Postpartum depression || id:finn-b-O15_POSTPART_DEPR	finn-b-O15_POSTPART_DEPR	Postpartum depression	Postpartum depression || ||	TRUE	igd	NA	NA	NA	NA	NA	NA	NA
rs34463900	8	1150926	0.0181	0.0357	NA	0.611899	0.06927	C	G	Postpartum depression || id:finn-b-O15_POSTPART_DEPR	finn-b-O15_POSTPART_DEPR	Postpartum depression	Postpartum depression || ||	TRUE	igd	NA	NA	NA	NA	NA	NA	NA
rs139541618	8	1442752	-0.0626	0.1037	NA	0.5462	0.008174	A	G	Postpartum depression || id:finn-b-O15_POSTPART_DEPR	finn-b-O15_POSTPART_DEPR	Postpartum depression	Postpartum depression || ||	TRUE	igd	NA	NA	NA	NA	NA	NA	NA
rs2294073	8	2065962	-0.0804	0.0347	NA	0.02048	0.07479	C	A	Postpartum depression || id:finn-b-O15_POSTPART_DEPR	finn-b-O15_POSTPART_DEPR	Postpartum depression	Postpartum depression || ||	TRUE	igd	NA	NA	NA	NA	NA	NA	NA
rs78271948	8	2427408	0.0212	0.0307	NA	0.490999	0.09607	G	C	Postpartum depression || id:finn-b-O15_POSTPART_DEPR	finn-b-O15_POSTPART_DEPR	Postpartum depression	Postpartum depression || ||	TRUE	igd	NA	NA	NA	NA	NA	NA	NA
rs12056785	8	3406849	-0.017	0.0562	NA	0.762801	0.027	C	A	Postpartum depression || id:finn-b-O15_POSTPART_DEPR	finn-b-O15_POSTPART_DEPR	Postpartum depression	Postpartum depression || ||	TRUE	igd	NA	NA	NA	NA	NA	NA	NA
rs11778669	8	3488044	0.1516	0.0756	NA	0.0450703	0.01493	A	G	Postpartum depression || id:finn-b-O15_POSTPART_DEPR	finn-b-O15_POSTPART_DEPR	Postpartum depression	Postpartum depression || ||	TRUE	igd	NA	NA	NA	NA	NA	NA	NA
rs79249403	8	3641811	0.0991	0.0893	NA	0.2669	0.01068	A	T	Postpartum depression || id:finn-b-O15_POSTPART_DEPR	finn-b-O15_POSTPART_DEPR	Postpartum depression	Postpartum depression || ||	TRUE	igd	NA	NA	NA	NA	NA	NA	NA
rs17415655	8	4360885	0.0519	0.1226	NA	0.6723	0.00546	A	C	Postpartum depression || id:finn-b-O15_POSTPART_DEPR	finn-b-O15_POSTPART_DEPR	Postpartum depression	Postpartum depression || ||	TRUE	igd	NA	NA	NA	NA	NA	NA	NA
rs117223732	8	4483544	0.0698	0.1016	NA	0.4922	0.008374	T	C	Postpartum depression || id:finn-b-O15_POSTPART_DEPR	finn-b-O15_POSTPART_DEPR	Postpartum depression	Postpartum depression || ||	TRUE	igd	NA	NA	NA	NA	NA	NA	NA
rs149924695	8	23610418	-0.1084	0.0438	NA	0.01335	0.04495	C	A	Postpartum depression || id:finn-b-O15_POSTPART_DEPR	finn-b-O15_POSTPART_DEPR	Postpartum depression	Postpartum depression || ||	TRUE	igd	NA	NA	NA	NA	NA	NA	NA
rs62499127	8	25877050	-0.0636	0.1038	NA	0.5398	0.007574	T	C	Postpartum depression || id:finn-b-O15_POSTPART_DEPR	finn-b-O15_POSTPART_DEPR	Postpartum depression	Postpartum depression || ||	TRUE	igd	NA	NA	NA	NA	NA	NA	NA
rs80245820	8	26173313	-0.0302	0.0588	NA	0.6076	0.0251	C	G	Postpartum depression || id:finn-b-O15_POSTPART_DEPR	finn-b-O15_POSTPART_DEPR	Postpartum depression	Postpartum depression || ||	TRUE	igd	NA	NA	NA	NA	NA	NA	NA
rs9642764	8	36994086	-0.0054	0.0257	NA	0.8325	0.1428	A	C	Postpartum depression || id:finn-b-O15_POSTPART_DEPR	finn-b-O15_POSTPART_DEPR	Postpartum depression	Postpartum depression || ||	TRUE	igd	NA	NA	NA	NA	NA	NA	NA
rs57125381	8	53708602	0.0065	0.0196	NA	0.7416	0.3059	C	T	Postpartum depression || id:finn-b-O15_POSTPART_DEPR	finn-b-O15_POSTPART_DEPR	Postpartum depression	Postpartum depression || ||	TRUE	igd	NA	NA	NA	NA	NA	NA	NA
rs117904943	8	55744654	-0.118	0.0791	NA	0.1356	0.0136	T	C	Postpartum depression || id:finn-b-O15_POSTPART_DEPR	finn-b-O15_POSTPART_DEPR	Postpartum depression	Postpartum depression || ||	TRUE	igd	NA	NA	NA	NA	NA	NA	NA
rs4739852	8	83016234	0.0525	0.0343	NA	0.1259	0.07481	A	G	Postpartum depression || id:finn-b-O15_POSTPART_DEPR	finn-b-O15_POSTPART_DEPR	Postpartum depression	Postpartum depression || ||	TRUE	igd	NA	NA	NA	NA	NA	NA	NA
rs16895287	8	98177006	-0.0666	0.0452	NA	0.1403	0.04238	G	A	Postpartum depression || id:finn-b-O15_POSTPART_DEPR	finn-b-O15_POSTPART_DEPR	Postpartum depression	Postpartum depression || ||	TRUE	igd	NA	NA	NA	NA	NA	NA	NA
rs1667643	8	100672555	0.0382	0.0273	NA	0.1617	0.1248	T	G	Postpartum depression || id:finn-b-O15_POSTPART_DEPR	finn-b-O15_POSTPART_DEPR	Postpartum depression	Postpartum depression || ||	TRUE	igd	NA	NA	NA	NA	NA	NA	NA
rs145852244	8	106061481	-0.0115	0.0997	NA	0.9081	0.008408	G	T	Postpartum depression || id:finn-b-O15_POSTPART_DEPR	finn-b-O15_POSTPART_DEPR	Postpartum depression	Postpartum depression || ||	TRUE	igd	NA	NA	NA	NA	NA	NA	NA
rs77711042	8	77750660	0.0313	0.0517	NA	0.5454	0.03143	T	C	Postpartum depression || id:finn-b-O15_POSTPART_DEPR	finn-b-O15_POSTPART_DEPR	Postpartum depression	Postpartum depression || ||	TRUE	igd	NA	NA	NA	NA	NA	NA	NA
rs2705495	8	81936438	-0.0271	0.0259	NA	0.2955	0.1424	T	C	Postpartum depression || id:finn-b-O15_POSTPART_DEPR	finn-b-O15_POSTPART_DEPR	Postpartum depression	Postpartum depression || ||	TRUE	igd	NA	NA	NA	NA	NA	NA	NA
rs78038366	8	95947281	0.0883	0.104	NA	0.3954	0.00775	T	C	Postpartum depression || id:finn-b-O15_POSTPART_DEPR	finn-b-O15_POSTPART_DEPR	Postpartum depression	Postpartum depression || ||	TRUE	igd	NA	NA	NA	NA	NA	NA	NA
rs1492658	8	96348106	-0.054	0.034	NA	0.1121	0.9219	G	A	Postpartum depression || id:finn-b-O15_POSTPART_DEPR	finn-b-O15_POSTPART_DEPR	Postpartum depression	Postpartum depression || ||	TRUE	igd	NA	NA	NA	NA	NA	NA	NA
rs4568592	8	108526276	-0.0295	0.0254	NA	0.2445	0.8523	A	G	Postpartum depression || id:finn-b-O15_POSTPART_DEPR	finn-b-O15_POSTPART_DEPR	Postpartum depression	Postpartum depression || ||	TRUE	igd	NA	NA	NA	NA	NA	NA	NA
rs2022173	9	526455	-0.0133	0.0188	NA	0.4807	0.3602	A	G	Postpartum depression || id:finn-b-O15_POSTPART_DEPR	finn-b-O15_POSTPART_DEPR	Postpartum depression	Postpartum depression || ||	TRUE	igd	NA	NA	NA	NA	NA	NA	NA
rs142032153	9	3897101	0.0128	0.0903	NA	0.8874	0.01003	G	A	Postpartum depression || id:finn-b-O15_POSTPART_DEPR	finn-b-O15_POSTPART_DEPR	Postpartum depression	Postpartum depression || ||	TRUE	igd	NA	NA	NA	NA	NA	NA	NA
rs117373873	9	8121255	0.0167	0.0725	NA	0.8176	0.0156	G	C	Postpartum depression || id:finn-b-O15_POSTPART_DEPR	finn-b-O15_POSTPART_DEPR	Postpartum depression	Postpartum depression || ||	TRUE	igd	NA	NA	NA	NA	NA	NA	NA
rs76689159	9	8710954	0.0814	0.0733	NA	0.2671	0.01545	G	A	Postpartum depression || id:finn-b-O15_POSTPART_DEPR	finn-b-O15_POSTPART_DEPR	Postpartum depression	Postpartum depression || ||	TRUE	igd	NA	NA	NA	NA	NA	NA	NA
rs74439287	9	14151038	-0.0727	0.0503	NA	0.1483	0.0328	C	T	Postpartum depression || id:finn-b-O15_POSTPART_DEPR	finn-b-O15_POSTPART_DEPR	Postpartum depression	Postpartum depression || ||	TRUE	igd	NA	NA	NA	NA	NA	NA	NA
rs13440429	9	14228383	0.0178	0.0261	NA	0.4952	0.1394	A	T	Postpartum depression || id:finn-b-O15_POSTPART_DEPR	finn-b-O15_POSTPART_DEPR	Postpartum depression	Postpartum depression || ||	TRUE	igd	NA	NA	NA	NA	NA	NA	NA
rs141992768	9	20797973	0.0621	0.0762	NA	0.4147	0.01422	A	G	Postpartum depression || id:finn-b-O15_POSTPART_DEPR	finn-b-O15_POSTPART_DEPR	Postpartum depression	Postpartum depression || ||	TRUE	igd	NA	NA	NA	NA	NA	NA	NA
rs13285061	9	23182786	-0.1065	0.0499	NA	0.0327002	0.03397	G	T	Postpartum depression || id:finn-b-O15_POSTPART_DEPR	finn-b-O15_POSTPART_DEPR	Postpartum depression	Postpartum depression || ||	TRUE	igd	NA	NA	NA	NA	NA	NA	NA
rs146355622	9	24126483	0.0296	0.0539	NA	0.583399	0.02924	G	C	Postpartum depression || id:finn-b-O15_POSTPART_DEPR	finn-b-O15_POSTPART_DEPR	Postpartum depression	Postpartum depression || ||	TRUE	igd	NA	NA	NA	NA	NA	NA	NA
rs7866117	9	24849738	0.0226	0.0195	NA	0.2462	0.3131	A	T	Postpartum depression || id:finn-b-O15_POSTPART_DEPR	finn-b-O15_POSTPART_DEPR	Postpartum depression	Postpartum depression || ||	TRUE	igd	NA	NA	NA	NA	NA	NA	NA
rs1920592	12	114705586	-0.0212	0.0213	NA	0.3195	0.2376	T	C	Postpartum depression || id:finn-b-O15_POSTPART_DEPR	finn-b-O15_POSTPART_DEPR	Postpartum depression	Postpartum depression || ||	TRUE	igd	NA	NA	NA	NA	NA	NA	NA
rs112820098	12	116573916	-0.0847	0.0626	NA	0.1763	0.02193	G	C	Postpartum depression || id:finn-b-O15_POSTPART_DEPR	finn-b-O15_POSTPART_DEPR	Postpartum depression	Postpartum depression || ||	TRUE	igd	NA	NA	NA	NA	NA	NA	NA
rs73208195	12	117892978	0.0189	0.0385	NA	0.6241	0.05712	G	A	Postpartum depression || id:finn-b-O15_POSTPART_DEPR	finn-b-O15_POSTPART_DEPR	Postpartum depression	Postpartum depression || ||	TRUE	igd	NA	NA	NA	NA	NA	NA	NA
rs1204433	12	11658268	0.0249	0.0212	NA	0.2413	0.2371	T	C	Postpartum depression || id:finn-b-O15_POSTPART_DEPR	finn-b-O15_POSTPART_DEPR	Postpartum depression	Postpartum depression || ||	TRUE	igd	NA	NA	NA	NA	NA	NA	NA
rs118147910	12	11980179	0.0123	0.0431	NA	0.776201	0.04692	A	G	Postpartum depression || id:finn-b-O15_POSTPART_DEPR	finn-b-O15_POSTPART_DEPR	Postpartum depression	Postpartum depression || ||	TRUE	igd	NA	NA	NA	NA	NA	NA	NA
rs1291371	12	13106510	0.0088	0.0475	NA	0.8531	0.03719	T	C	Postpartum depression || id:finn-b-O15_POSTPART_DEPR	finn-b-O15_POSTPART_DEPR	Postpartum depression	Postpartum depression || ||	TRUE	igd	NA	NA	NA	NA	NA	NA	NA
rs71461049	12	17522997	0.042	0.0439	NA	0.3387	0.04354	C	T	Postpartum depression || id:finn-b-O15_POSTPART_DEPR	finn-b-O15_POSTPART_DEPR	Postpartum depression	Postpartum depression || ||	TRUE	igd	NA	NA	NA	NA	NA	NA	NA
rs144001746	12	17596124	-0.0666	0.1242	NA	0.5915	0.005532	T	C	Postpartum depression || id:finn-b-O15_POSTPART_DEPR	finn-b-O15_POSTPART_DEPR	Postpartum depression	Postpartum depression || ||	TRUE	igd	NA	NA	NA	NA	NA	NA	NA
rs4372508	12	18384341	0.0019	0.1215	NA	0.9875	0.9943	T	C	Postpartum depression || id:finn-b-O15_POSTPART_DEPR	finn-b-O15_POSTPART_DEPR	Postpartum depression	Postpartum depression || ||	TRUE	igd	NA	NA	NA	NA	NA	NA	NA
rs184160480	12	19164150	-0.032	0.0656	NA	0.6259	0.02005	G	C	Postpartum depression || id:finn-b-O15_POSTPART_DEPR	finn-b-O15_POSTPART_DEPR	Postpartum depression	Postpartum depression || ||	TRUE	igd	NA	NA	NA	NA	NA	NA	NA
rs117013047	12	19866927	0.014	0.0521	NA	0.788199	0.0312	T	A	Postpartum depression || id:finn-b-O15_POSTPART_DEPR	finn-b-O15_POSTPART_DEPR	Postpartum depression	Postpartum depression || ||	TRUE	igd	NA	NA	NA	NA	NA	NA	NA
rs113897021	12	20197341	0.0026	0.0663	NA	0.9683	0.01933	T	C	Postpartum depression || id:finn-b-O15_POSTPART_DEPR	finn-b-O15_POSTPART_DEPR	Postpartum depression	Postpartum depression || ||	TRUE	igd	NA	NA	NA	NA	NA	NA	NA
rs11830533	12	20220683	0.0053	0.0275	NA	0.8473	0.1228	T	C	Postpartum depression || id:finn-b-O15_POSTPART_DEPR	finn-b-O15_POSTPART_DEPR	Postpartum depression	Postpartum depression || ||	TRUE	igd	NA	NA	NA	NA	NA	NA	NA
rs146348692	12	21871505	0.0442	0.0859	NA	0.6067	0.0114	G	A	Postpartum depression || id:finn-b-O15_POSTPART_DEPR	finn-b-O15_POSTPART_DEPR	Postpartum depression	Postpartum depression || ||	TRUE	igd	NA	NA	NA	NA	NA	NA	NA
rs190185179	12	22905805	0.0673	0.0695	NA	0.333	0.01724	C	A	Postpartum depression || id:finn-b-O15_POSTPART_DEPR	finn-b-O15_POSTPART_DEPR	Postpartum depression	Postpartum depression || ||	TRUE	igd	NA	NA	NA	NA	NA	NA	NA
rs117955313	12	26473374	0.1249	0.0797	NA	0.1171	0.01272	C	T	Postpartum depression || id:finn-b-O15_POSTPART_DEPR	finn-b-O15_POSTPART_DEPR	Postpartum depression	Postpartum depression || ||	TRUE	igd	NA	NA	NA	NA	NA	NA	NA
rs142746175	12	27088723	0.0055	0.0511	NA	0.9148	0.03266	G	T	Postpartum depression || id:finn-b-O15_POSTPART_DEPR	finn-b-O15_POSTPART_DEPR	Postpartum depression	Postpartum depression || ||	TRUE	igd	NA	NA	NA	NA	NA	NA	NA
rs77213064	12	42490280	-0.029	0.1261	NA	0.8181	0.005258	C	A	Postpartum depression || id:finn-b-O15_POSTPART_DEPR	finn-b-O15_POSTPART_DEPR	Postpartum depression	Postpartum depression || ||	TRUE	igd	NA	NA	NA	NA	NA	NA	NA
rs117584523	13	23500357	-0.0117	0.0339	NA	0.7291	0.07653	C	T	Postpartum depression || id:finn-b-O15_POSTPART_DEPR	finn-b-O15_POSTPART_DEPR	Postpartum depression	Postpartum depression || ||	TRUE	igd	NA	NA	NA	NA	NA	NA	NA
rs143514153	13	23682698	-0.1367	0.0584	NA	0.0192699	0.02459	C	T	Postpartum depression || id:finn-b-O15_POSTPART_DEPR	finn-b-O15_POSTPART_DEPR	Postpartum depression	Postpartum depression || ||	TRUE	igd	NA	NA	NA	NA	NA	NA	NA
rs61946368	13	24181357	-0.0108	0.0538	NA	0.8405	0.03035	A	G	Postpartum depression || id:finn-b-O15_POSTPART_DEPR	finn-b-O15_POSTPART_DEPR	Postpartum depression	Postpartum depression || ||	TRUE	igd	NA	NA	NA	NA	NA	NA	NA
rs75171855	13	62896289	-0.0177	0.0336	NA	0.5974	0.07858	T	C	Postpartum depression || id:finn-b-O15_POSTPART_DEPR	finn-b-O15_POSTPART_DEPR	Postpartum depression	Postpartum depression || ||	TRUE	igd	NA	NA	NA	NA	NA	NA	NA
rs76526054	13	63942967	-0.0153	0.0282	NA	0.587801	0.1164	G	T	Postpartum depression || id:finn-b-O15_POSTPART_DEPR	finn-b-O15_POSTPART_DEPR	Postpartum depression	Postpartum depression || ||	TRUE	igd	NA	NA	NA	NA	NA	NA	NA
rs12861010	13	111424193	-0.1227	0.0544	NA	0.0240702	0.02873	A	G	Postpartum depression || id:finn-b-O15_POSTPART_DEPR	finn-b-O15_POSTPART_DEPR	Postpartum depression	Postpartum depression || ||	TRUE	igd	NA	NA	NA	NA	NA	NA	NA
rs79422857	13	114246971	0.1293	0.0988	NA	0.1909	0.008651	A	G	Postpartum depression || id:finn-b-O15_POSTPART_DEPR	finn-b-O15_POSTPART_DEPR	Postpartum depression	Postpartum depression || ||	TRUE	igd	NA	NA	NA	NA	NA	NA	NA
rs4982631	14	22873013	0.0415	0.0206	NA	0.0445	0.2538	A	G	Postpartum depression || id:finn-b-O15_POSTPART_DEPR	finn-b-O15_POSTPART_DEPR	Postpartum depression	Postpartum depression || ||	TRUE	igd	NA	NA	NA	NA	NA	NA	NA
rs117122589	14	23133511	-0.0618	0.0448	NA	0.1676	0.04204	A	T	Postpartum depression || id:finn-b-O15_POSTPART_DEPR	finn-b-O15_POSTPART_DEPR	Postpartum depression	Postpartum depression || ||	TRUE	igd	NA	NA	NA	NA	NA	NA	NA
rs80287632	13	73714116	-0.0365	0.0307	NA	0.2355	0.1004	C	T	Postpartum depression || id:finn-b-O15_POSTPART_DEPR	finn-b-O15_POSTPART_DEPR	Postpartum depression	Postpartum depression || ||	TRUE	igd	NA	NA	NA	NA	NA	NA	NA
rs76775245	13	78917156	-0.1053	0.0668	NA	0.1147	0.01939	A	G	Postpartum depression || id:finn-b-O15_POSTPART_DEPR	finn-b-O15_POSTPART_DEPR	Postpartum depression	Postpartum depression || ||	TRUE	igd	NA	NA	NA	NA	NA	NA	NA
rs117383961	13	79786033	0.1927	0.0821	NA	0.01892	0.01313	T	A	Postpartum depression || id:finn-b-O15_POSTPART_DEPR	finn-b-O15_POSTPART_DEPR	Postpartum depression	Postpartum depression || ||	TRUE	igd	NA	NA	NA	NA	NA	NA	NA
rs149603375	13	80502132	0.0742	0.0532	NA	0.1631	0.03044	C	T	Postpartum depression || id:finn-b-O15_POSTPART_DEPR	finn-b-O15_POSTPART_DEPR	Postpartum depression	Postpartum depression || ||	TRUE	igd	NA	NA	NA	NA	NA	NA	NA
rs9545531	13	81252421	-0.0218	0.0211	NA	0.3016	0.2406	T	G	Postpartum depression || id:finn-b-O15_POSTPART_DEPR	finn-b-O15_POSTPART_DEPR	Postpartum depression	Postpartum depression || ||	TRUE	igd	NA	NA	NA	NA	NA	NA	NA
rs117651033	13	81959200	-0.0069	0.0397	NA	0.8625	0.05428	A	G	Postpartum depression || id:finn-b-O15_POSTPART_DEPR	finn-b-O15_POSTPART_DEPR	Postpartum depression	Postpartum depression || ||	TRUE	igd	NA	NA	NA	NA	NA	NA	NA
rs115831846	13	84395603	0.0732	0.0483	NA	0.1298	0.03637	C	G	Postpartum depression || id:finn-b-O15_POSTPART_DEPR	finn-b-O15_POSTPART_DEPR	Postpartum depression	Postpartum depression || ||	TRUE	igd	NA	NA	NA	NA	NA	NA	NA
rs76146397	13	88005257	-0.3231	0.1655	NA	0.0509202	0.003116	G	T	Postpartum depression || id:finn-b-O15_POSTPART_DEPR	finn-b-O15_POSTPART_DEPR	Postpartum depression	Postpartum depression || ||	TRUE	igd	NA	NA	NA	NA	NA	NA	NA
rs144488036	13	88596337	-0.0433	0.0779	NA	0.5784	0.01393	A	G	Postpartum depression || id:finn-b-O15_POSTPART_DEPR	finn-b-O15_POSTPART_DEPR	Postpartum depression	Postpartum depression || ||	TRUE	igd	NA	NA	NA	NA	NA	NA	NA
rs117983080	13	90804883	-0.0492	0.0989	NA	0.619001	0.008466	T	C	Postpartum depression || id:finn-b-O15_POSTPART_DEPR	finn-b-O15_POSTPART_DEPR	Postpartum depression	Postpartum depression || ||	TRUE	igd	NA	NA	NA	NA	NA	NA	NA
rs74468496	13	95820082	0.0765	0.0837	NA	0.3609	0.01266	C	A	Postpartum depression || id:finn-b-O15_POSTPART_DEPR	finn-b-O15_POSTPART_DEPR	Postpartum depression	Postpartum depression || ||	TRUE	igd	NA	NA	NA	NA	NA	NA	NA
rs117440011	13	103034442	-0.1002	0.049	NA	0.0408903	0.03576	C	T	Postpartum depression || id:finn-b-O15_POSTPART_DEPR	finn-b-O15_POSTPART_DEPR	Postpartum depression	Postpartum depression || ||	TRUE	igd	NA	NA	NA	NA	NA	NA	NA
rs1821436	13	105172844	0.0124	0.0184	NA	0.5013	0.5935	C	T	Postpartum depression || id:finn-b-O15_POSTPART_DEPR	finn-b-O15_POSTPART_DEPR	Postpartum depression	Postpartum depression || ||	TRUE	igd	NA	NA	NA	NA	NA	NA	NA
rs17432770	13	107858467	-0.0214	0.0458	NA	0.6398	0.04157	C	T	Postpartum depression || id:finn-b-O15_POSTPART_DEPR	finn-b-O15_POSTPART_DEPR	Postpartum depression	Postpartum depression || ||	TRUE	igd	NA	NA	NA	NA	NA	NA	NA
rs111924941	13	107987179	-0.1581	0.0713	NA	0.0265901	0.01674	C	T	Postpartum depression || id:finn-b-O15_POSTPART_DEPR	finn-b-O15_POSTPART_DEPR	Postpartum depression	Postpartum depression || ||	TRUE	igd	NA	NA	NA	NA	NA	NA	NA
rs41481747	13	108019280	0.0056	0.0182	NA	0.759799	0.4903	T	C	Postpartum depression || id:finn-b-O15_POSTPART_DEPR	finn-b-O15_POSTPART_DEPR	Postpartum depression	Postpartum depression || ||	TRUE	igd	NA	NA	NA	NA	NA	NA	NA
rs854344	14	25340520	0.0582	0.0514	NA	0.2574	0.9685	G	A	Postpartum depression || id:finn-b-O15_POSTPART_DEPR	finn-b-O15_POSTPART_DEPR	Postpartum depression	Postpartum depression || ||	TRUE	igd	NA	NA	NA	NA	NA	NA	NA
rs144604685	14	26099191	0.001	0.0452	NA	0.9825	0.04088	T	C	Postpartum depression || id:finn-b-O15_POSTPART_DEPR	finn-b-O15_POSTPART_DEPR	Postpartum depression	Postpartum depression || ||	TRUE	igd	NA	NA	NA	NA	NA	NA	NA
rs77897571	13	72635872	0.1464	0.079	NA	0.0638205	0.01357	A	T	Postpartum depression || id:finn-b-O15_POSTPART_DEPR	finn-b-O15_POSTPART_DEPR	Postpartum depression	Postpartum depression || ||	TRUE	igd	NA	NA	NA	NA	NA	NA	NA
rs146123603	13	75925662	0.1085	0.1009	NA	0.2818	0.008391	A	G	Postpartum depression || id:finn-b-O15_POSTPART_DEPR	finn-b-O15_POSTPART_DEPR	Postpartum depression	Postpartum depression || ||	TRUE	igd	NA	NA	NA	NA	NA	NA	NA
rs168518	13	106913481	-0.0055	0.0226	NA	0.8094	0.1993	G	A	Postpartum depression || id:finn-b-O15_POSTPART_DEPR	finn-b-O15_POSTPART_DEPR	Postpartum depression	Postpartum depression || ||	TRUE	igd	NA	NA	NA	NA	NA	NA	NA
rs111750822	14	21057506	-0.0828	0.0537	NA	0.1233	0.02988	A	G	Postpartum depression || id:finn-b-O15_POSTPART_DEPR	finn-b-O15_POSTPART_DEPR	Postpartum depression	Postpartum depression || ||	TRUE	igd	NA	NA	NA	NA	NA	NA	NA
rs112170013	14	23175786	-0.0048	0.0652	NA	0.9412	0.02013	A	G	Postpartum depression || id:finn-b-O15_POSTPART_DEPR	finn-b-O15_POSTPART_DEPR	Postpartum depression	Postpartum depression || ||	TRUE	igd	NA	NA	NA	NA	NA	NA	NA
rs2332816	14	27104848	-0.0431	0.0215	NA	0.0453503	0.7695	T	G	Postpartum depression || id:finn-b-O15_POSTPART_DEPR	finn-b-O15_POSTPART_DEPR	Postpartum depression	Postpartum depression || ||	TRUE	igd	NA	NA	NA	NA	NA	NA	NA
rs17113398	14	28465980	0.0197	0.0251	NA	0.4328	0.154	G	C	Postpartum depression || id:finn-b-O15_POSTPART_DEPR	finn-b-O15_POSTPART_DEPR	Postpartum depression	Postpartum depression || ||	TRUE	igd	NA	NA	NA	NA	NA	NA	NA
rs75669590	14	35858238	-0.0181	0.0423	NA	0.668199	0.04924	C	T	Postpartum depression || id:finn-b-O15_POSTPART_DEPR	finn-b-O15_POSTPART_DEPR	Postpartum depression	Postpartum depression || ||	TRUE	igd	NA	NA	NA	NA	NA	NA	NA
rs118163894	14	38393476	-0.2184	0.1263	NA	0.08367	0.005364	A	G	Postpartum depression || id:finn-b-O15_POSTPART_DEPR	finn-b-O15_POSTPART_DEPR	Postpartum depression	Postpartum depression || ||	TRUE	igd	NA	NA	NA	NA	NA	NA	NA
rs2985940	13	46153347	0.0081	0.09	NA	0.9285	0.01038	A	G	Postpartum depression || id:finn-b-O15_POSTPART_DEPR	finn-b-O15_POSTPART_DEPR	Postpartum depression	Postpartum depression || ||	TRUE	igd	NA	NA	NA	NA	NA	NA	NA
rs9634837	13	51844294	-0.054	0.0963	NA	0.5745	0.009019	G	C	Postpartum depression || id:finn-b-O15_POSTPART_DEPR	finn-b-O15_POSTPART_DEPR	Postpartum depression	Postpartum depression || ||	TRUE	igd	NA	NA	NA	NA	NA	NA	NA
rs190735588	13	23320497	0.2332	0.1671	NA	0.1629	0.002898	T	C	Postpartum depression || id:finn-b-O15_POSTPART_DEPR	finn-b-O15_POSTPART_DEPR	Postpartum depression	Postpartum depression || ||	TRUE	igd	NA	NA	NA	NA	NA	NA	NA
rs142369761	13	23444290	-0.2345	0.1055	NA	0.0261698	0.007878	G	C	Postpartum depression || id:finn-b-O15_POSTPART_DEPR	finn-b-O15_POSTPART_DEPR	Postpartum depression	Postpartum depression || ||	TRUE	igd	NA	NA	NA	NA	NA	NA	NA
rs141752103	13	29467282	0.0046	0.0634	NA	0.942	0.02186	C	T	Postpartum depression || id:finn-b-O15_POSTPART_DEPR	finn-b-O15_POSTPART_DEPR	Postpartum depression	Postpartum depression || ||	TRUE	igd	NA	NA	NA	NA	NA	NA	NA
rs76499995	13	59638075	-0.0355	0.0429	NA	0.4088	0.04682	A	G	Postpartum depression || id:finn-b-O15_POSTPART_DEPR	finn-b-O15_POSTPART_DEPR	Postpartum depression	Postpartum depression || ||	TRUE	igd	NA	NA	NA	NA	NA	NA	NA
rs80172691	13	59845015	0.0004	0.043	NA	0.9925	0.04655	C	T	Postpartum depression || id:finn-b-O15_POSTPART_DEPR	finn-b-O15_POSTPART_DEPR	Postpartum depression	Postpartum depression || ||	TRUE	igd	NA	NA	NA	NA	NA	NA	NA
rs117267591	13	66484482	0.044	0.0393	NA	0.2623	0.0568	G	A	Postpartum depression || id:finn-b-O15_POSTPART_DEPR	finn-b-O15_POSTPART_DEPR	Postpartum depression	Postpartum depression || ||	TRUE	igd	NA	NA	NA	NA	NA	NA	NA
rs117284286	13	69466600	-0.1846	0.1051	NA	0.0789805	0.007471	A	G	Postpartum depression || id:finn-b-O15_POSTPART_DEPR	finn-b-O15_POSTPART_DEPR	Postpartum depression	Postpartum depression || ||	TRUE	igd	NA	NA	NA	NA	NA	NA	NA
rs670543	13	70734083	0.0011	0.0257	NA	0.9643	0.8557	C	T	Postpartum depression || id:finn-b-O15_POSTPART_DEPR	finn-b-O15_POSTPART_DEPR	Postpartum depression	Postpartum depression || ||	TRUE	igd	NA	NA	NA	NA	NA	NA	NA
rs114835465	13	89309138	0.0322	0.0863	NA	0.7089	0.0111	C	T	Postpartum depression || id:finn-b-O15_POSTPART_DEPR	finn-b-O15_POSTPART_DEPR	Postpartum depression	Postpartum depression || ||	TRUE	igd	NA	NA	NA	NA	NA	NA	NA
rs16943419	13	90467093	0.0075	0.0326	NA	0.8188	0.08334	T	A	Postpartum depression || id:finn-b-O15_POSTPART_DEPR	finn-b-O15_POSTPART_DEPR	Postpartum depression	Postpartum depression || ||	TRUE	igd	NA	NA	NA	NA	NA	NA	NA
rs7317150	13	100121671	0.046	0.0279	NA	0.0988508	0.1177	T	C	Postpartum depression || id:finn-b-O15_POSTPART_DEPR	finn-b-O15_POSTPART_DEPR	Postpartum depression	Postpartum depression || ||	TRUE	igd	NA	NA	NA	NA	NA	NA	NA
rs113467349	13	102463608	0.0149	0.1269	NA	0.9067	0.005297	C	T	Postpartum depression || id:finn-b-O15_POSTPART_DEPR	finn-b-O15_POSTPART_DEPR	Postpartum depression	Postpartum depression || ||	TRUE	igd	NA	NA	NA	NA	NA	NA	NA
rs76269028	13	102789309	0.0188	0.046	NA	0.6826	0.04026	C	T	Postpartum depression || id:finn-b-O15_POSTPART_DEPR	finn-b-O15_POSTPART_DEPR	Postpartum depression	Postpartum depression || ||	TRUE	igd	NA	NA	NA	NA	NA	NA	NA
rs75822876	13	108678555	0.0029	0.0507	NA	0.9537	0.03391	A	G	Postpartum depression || id:finn-b-O15_POSTPART_DEPR	finn-b-O15_POSTPART_DEPR	Postpartum depression	Postpartum depression || ||	TRUE	igd	NA	NA	NA	NA	NA	NA	NA
rs415123	13	109496479	0.1793	0.1025	NA	0.0800498	0.9919	T	C	Postpartum depression || id:finn-b-O15_POSTPART_DEPR	finn-b-O15_POSTPART_DEPR	Postpartum depression	Postpartum depression || ||	TRUE	igd	NA	NA	NA	NA	NA	NA	NA
rs79854693	13	111942381	-0.0055	0.0708	NA	0.9376	0.01728	G	A	Postpartum depression || id:finn-b-O15_POSTPART_DEPR	finn-b-O15_POSTPART_DEPR	Postpartum depression	Postpartum depression || ||	TRUE	igd	NA	NA	NA	NA	NA	NA	NA
rs7321562	13	113123944	0.0683	0.056	NA	0.2227	0.02694	G	A	Postpartum depression || id:finn-b-O15_POSTPART_DEPR	finn-b-O15_POSTPART_DEPR	Postpartum depression	Postpartum depression || ||	TRUE	igd	NA	NA	NA	NA	NA	NA	NA
rs117400580	14	30595154	0.0342	0.0478	NA	0.4741	0.03811	A	T	Postpartum depression || id:finn-b-O15_POSTPART_DEPR	finn-b-O15_POSTPART_DEPR	Postpartum depression	Postpartum depression || ||	TRUE	igd	NA	NA	NA	NA	NA	NA	NA
rs117906317	14	31269912	-0.1237	0.133	NA	0.3523	0.00498	G	A	Postpartum depression || id:finn-b-O15_POSTPART_DEPR	finn-b-O15_POSTPART_DEPR	Postpartum depression	Postpartum depression || ||	TRUE	igd	NA	NA	NA	NA	NA	NA	NA
rs41291662	13	26597806	0.0207	0.0442	NA	0.6391	0.04371	G	A	Postpartum depression || id:finn-b-O15_POSTPART_DEPR	finn-b-O15_POSTPART_DEPR	Postpartum depression	Postpartum depression || ||	TRUE	igd	NA	NA	NA	NA	NA	NA	NA
rs75475997	13	29237763	0.0186	0.0904	NA	0.8367	0.009974	G	A	Postpartum depression || id:finn-b-O15_POSTPART_DEPR	finn-b-O15_POSTPART_DEPR	Postpartum depression	Postpartum depression || ||	TRUE	igd	NA	NA	NA	NA	NA	NA	NA
rs1809807	13	29415952	-0.0207	0.0247	NA	0.402	0.8389	T	C	Postpartum depression || id:finn-b-O15_POSTPART_DEPR	finn-b-O15_POSTPART_DEPR	Postpartum depression	Postpartum depression || ||	TRUE	igd	NA	NA	NA	NA	NA	NA	NA
rs79726479	8	114873543	-0.0411	0.0481	NA	0.3932	0.03674	A	T	Postpartum depression || id:finn-b-O15_POSTPART_DEPR	finn-b-O15_POSTPART_DEPR	Postpartum depression	Postpartum depression || ||	TRUE	igd	NA	NA	NA	NA	NA	NA	NA
rs149333616	8	116278986	0.0228	0.1229	NA	0.8528	0.005744	T	C	Postpartum depression || id:finn-b-O15_POSTPART_DEPR	finn-b-O15_POSTPART_DEPR	Postpartum depression	Postpartum depression || ||	TRUE	igd	NA	NA	NA	NA	NA	NA	NA
rs138762614	9	28800049	0.1709	0.0506	NA	0.000738703	0.03222	A	G	Postpartum depression || id:finn-b-O15_POSTPART_DEPR	finn-b-O15_POSTPART_DEPR	Postpartum depression	Postpartum depression || ||	TRUE	igd	NA	NA	NA	NA	NA	NA	NA
rs72723454	9	29200619	-0.019	0.0244	NA	0.4359	0.1635	A	T	Postpartum depression || id:finn-b-O15_POSTPART_DEPR	finn-b-O15_POSTPART_DEPR	Postpartum depression	Postpartum depression || ||	TRUE	igd	NA	NA	NA	NA	NA	NA	NA
rs7868239	9	30032322	0.1178	0.1087	NA	0.2784	0.006989	G	C	Postpartum depression || id:finn-b-O15_POSTPART_DEPR	finn-b-O15_POSTPART_DEPR	Postpartum depression	Postpartum depression || ||	TRUE	igd	NA	NA	NA	NA	NA	NA	NA
rs117584216	8	118697758	-0.0236	0.1	NA	0.8137	0.008457	T	C	Postpartum depression || id:finn-b-O15_POSTPART_DEPR	finn-b-O15_POSTPART_DEPR	Postpartum depression	Postpartum depression || ||	TRUE	igd	NA	NA	NA	NA	NA	NA	NA
rs149782497	8	119863680	0.0306	0.0874	NA	0.7264	0.01104	C	G	Postpartum depression || id:finn-b-O15_POSTPART_DEPR	finn-b-O15_POSTPART_DEPR	Postpartum depression	Postpartum depression || ||	TRUE	igd	NA	NA	NA	NA	NA	NA	NA
rs17817611	8	120787611	-0.0032	0.0597	NA	0.957	0.02394	A	C	Postpartum depression || id:finn-b-O15_POSTPART_DEPR	finn-b-O15_POSTPART_DEPR	Postpartum depression	Postpartum depression || ||	TRUE	igd	NA	NA	NA	NA	NA	NA	NA
rs113820237	9	29233965	-0.0443	0.2924	NA	0.8794	0.001183	C	T	Postpartum depression || id:finn-b-O15_POSTPART_DEPR	finn-b-O15_POSTPART_DEPR	Postpartum depression	Postpartum depression || ||	TRUE	igd	NA	NA	NA	NA	NA	NA	NA
rs10968565	9	28405415	0.0028	0.0308	NA	0.9282	0.09539	T	C	Postpartum depression || id:finn-b-O15_POSTPART_DEPR	finn-b-O15_POSTPART_DEPR	Postpartum depression	Postpartum depression || ||	TRUE	igd	NA	NA	NA	NA	NA	NA	NA
rs76988307	8	133579033	0.0401	0.0323	NA	0.2153	0.08803	G	C	Postpartum depression || id:finn-b-O15_POSTPART_DEPR	finn-b-O15_POSTPART_DEPR	Postpartum depression	Postpartum depression || ||	TRUE	igd	NA	NA	NA	NA	NA	NA	NA
rs12544837	8	135305690	-0.0373	0.0343	NA	0.2777	0.07644	T	C	Postpartum depression || id:finn-b-O15_POSTPART_DEPR	finn-b-O15_POSTPART_DEPR	Postpartum depression	Postpartum depression || ||	TRUE	igd	NA	NA	NA	NA	NA	NA	NA
rs3753124	8	143927103	-0.0188	0.0368	NA	0.6101	0.06336	A	T	Postpartum depression || id:finn-b-O15_POSTPART_DEPR	finn-b-O15_POSTPART_DEPR	Postpartum depression	Postpartum depression || ||	TRUE	igd	NA	NA	NA	NA	NA	NA	NA
rs77685294	9	13319984	-0.158	0.1257	NA	0.2087	0.005488	T	A	Postpartum depression || id:finn-b-O15_POSTPART_DEPR	finn-b-O15_POSTPART_DEPR	Postpartum depression	Postpartum depression || ||	TRUE	igd	NA	NA	NA	NA	NA	NA	NA
rs2785104	9	26306969	-0.0013	0.0181	NA	0.9431	0.5368	C	T	Postpartum depression || id:finn-b-O15_POSTPART_DEPR	finn-b-O15_POSTPART_DEPR	Postpartum depression	Postpartum depression || ||	TRUE	igd	NA	NA	NA	NA	NA	NA	NA
rs118099180	8	143683187	0.1178	0.1421	NA	0.4073	0.004358	A	G	Postpartum depression || id:finn-b-O15_POSTPART_DEPR	finn-b-O15_POSTPART_DEPR	Postpartum depression	Postpartum depression || ||	TRUE	igd	NA	NA	NA	NA	NA	NA	NA
rs79723251	9	1029217	0.2717	0.1307	NA	0.03764	0.004766	T	C	Postpartum depression || id:finn-b-O15_POSTPART_DEPR	finn-b-O15_POSTPART_DEPR	Postpartum depression	Postpartum depression || ||	TRUE	igd	NA	NA	NA	NA	NA	NA	NA
rs10429500	9	3626562	0.0384	0.0187	NA	0.0395303	0.3795	G	A	Postpartum depression || id:finn-b-O15_POSTPART_DEPR	finn-b-O15_POSTPART_DEPR	Postpartum depression	Postpartum depression || ||	TRUE	igd	NA	NA	NA	NA	NA	NA	NA
rs55645484	9	4422016	0.009	0.0925	NA	0.9221	0.01003	T	C	Postpartum depression || id:finn-b-O15_POSTPART_DEPR	finn-b-O15_POSTPART_DEPR	Postpartum depression	Postpartum depression || ||	TRUE	igd	NA	NA	NA	NA	NA	NA	NA
rs1756875	9	4770942	-0.0279	0.0182	NA	0.124	0.4877	T	C	Postpartum depression || id:finn-b-O15_POSTPART_DEPR	finn-b-O15_POSTPART_DEPR	Postpartum depression	Postpartum depression || ||	TRUE	igd	NA	NA	NA	NA	NA	NA	NA
rs189835498	9	13521948	-0.2908	0.1035	NA	0.00494299	0.007979	G	C	Postpartum depression || id:finn-b-O15_POSTPART_DEPR	finn-b-O15_POSTPART_DEPR	Postpartum depression	Postpartum depression || ||	TRUE	igd	NA	NA	NA	NA	NA	NA	NA
rs72715836	9	13993660	0.0799	0.0495	NA	0.1061	0.03505	T	C	Postpartum depression || id:finn-b-O15_POSTPART_DEPR	finn-b-O15_POSTPART_DEPR	Postpartum depression	Postpartum depression || ||	TRUE	igd	NA	NA	NA	NA	NA	NA	NA
rs76818041	9	16562455	0.1719	0.1669	NA	0.3031	0.002932	C	G	Postpartum depression || id:finn-b-O15_POSTPART_DEPR	finn-b-O15_POSTPART_DEPR	Postpartum depression	Postpartum depression || ||	TRUE	igd	NA	NA	NA	NA	NA	NA	NA
rs144432188	9	23862210	0.0912	0.0661	NA	0.1675	0.01838	T	C	Postpartum depression || id:finn-b-O15_POSTPART_DEPR	finn-b-O15_POSTPART_DEPR	Postpartum depression	Postpartum depression || ||	TRUE	igd	NA	NA	NA	NA	NA	NA	NA
rs138871118	9	78299218	0.044	0.043	NA	0.3065	0.04565	A	G	Postpartum depression || id:finn-b-O15_POSTPART_DEPR	finn-b-O15_POSTPART_DEPR	Postpartum depression	Postpartum depression || ||	TRUE	igd	NA	NA	NA	NA	NA	NA	NA
rs149907587	9	83864225	0.0392	0.1301	NA	0.763199	0.004875	C	T	Postpartum depression || id:finn-b-O15_POSTPART_DEPR	finn-b-O15_POSTPART_DEPR	Postpartum depression	Postpartum depression || ||	TRUE	igd	NA	NA	NA	NA	NA	NA	NA
rs4573361	9	83903212	-0.0083	0.0196	NA	0.6712	0.6837	G	A	Postpartum depression || id:finn-b-O15_POSTPART_DEPR	finn-b-O15_POSTPART_DEPR	Postpartum depression	Postpartum depression || ||	TRUE	igd	NA	NA	NA	NA	NA	NA	NA
rs149577837	9	84232900	0.0008	0.1652	NA	0.9959	0.003251	G	A	Postpartum depression || id:finn-b-O15_POSTPART_DEPR	finn-b-O15_POSTPART_DEPR	Postpartum depression	Postpartum depression || ||	TRUE	igd	NA	NA	NA	NA	NA	NA	NA
rs146788976	9	76477329	-0.2024	0.0689	NA	0.00330803	0.01812	T	A	Postpartum depression || id:finn-b-O15_POSTPART_DEPR	finn-b-O15_POSTPART_DEPR	Postpartum depression	Postpartum depression || ||	TRUE	igd	NA	NA	NA	NA	NA	NA	NA
rs9410745	9	77588041	0.056	0.0258	NA	0.0295298	0.8539	T	C	Postpartum depression || id:finn-b-O15_POSTPART_DEPR	finn-b-O15_POSTPART_DEPR	Postpartum depression	Postpartum depression || ||	TRUE	igd	NA	NA	NA	NA	NA	NA	NA
rs117154811	9	78976078	-0.0513	0.041	NA	0.2105	0.05183	C	T	Postpartum depression || id:finn-b-O15_POSTPART_DEPR	finn-b-O15_POSTPART_DEPR	Postpartum depression	Postpartum depression || ||	TRUE	igd	NA	NA	NA	NA	NA	NA	NA
rs116997863	9	87314923	-0.0165	0.0732	NA	0.8213	0.01558	C	A	Postpartum depression || id:finn-b-O15_POSTPART_DEPR	finn-b-O15_POSTPART_DEPR	Postpartum depression	Postpartum depression || ||	TRUE	igd	NA	NA	NA	NA	NA	NA	NA
rs117379285	9	100152420	0.0267	0.0589	NA	0.6501	0.02388	T	C	Postpartum depression || id:finn-b-O15_POSTPART_DEPR	finn-b-O15_POSTPART_DEPR	Postpartum depression	Postpartum depression || ||	TRUE	igd	NA	NA	NA	NA	NA	NA	NA
rs116958828	9	100584083	-0.0414	0.0464	NA	0.3727	0.04045	T	C	Postpartum depression || id:finn-b-O15_POSTPART_DEPR	finn-b-O15_POSTPART_DEPR	Postpartum depression	Postpartum depression || ||	TRUE	igd	NA	NA	NA	NA	NA	NA	NA
rs16913581	9	100942499	-0.04	0.0482	NA	0.406	0.03627	T	C	Postpartum depression || id:finn-b-O15_POSTPART_DEPR	finn-b-O15_POSTPART_DEPR	Postpartum depression	Postpartum depression || ||	TRUE	igd	NA	NA	NA	NA	NA	NA	NA
rs141999665	9	102898660	0.0053	0.0464	NA	0.9099	0.03926	G	A	Postpartum depression || id:finn-b-O15_POSTPART_DEPR	finn-b-O15_POSTPART_DEPR	Postpartum depression	Postpartum depression || ||	TRUE	igd	NA	NA	NA	NA	NA	NA	NA
rs184169303	9	103520963	0.0241	0.0703	NA	0.732399	0.01714	A	G	Postpartum depression || id:finn-b-O15_POSTPART_DEPR	finn-b-O15_POSTPART_DEPR	Postpartum depression	Postpartum depression || ||	TRUE	igd	NA	NA	NA	NA	NA	NA	NA
rs78846792	9	103862854	0.0676	0.1655	NA	0.682801	0.003145	T	C	Postpartum depression || id:finn-b-O15_POSTPART_DEPR	finn-b-O15_POSTPART_DEPR	Postpartum depression	Postpartum depression || ||	TRUE	igd	NA	NA	NA	NA	NA	NA	NA
rs116878723	9	103873918	0.0132	0.0998	NA	0.895	0.00852	C	T	Postpartum depression || id:finn-b-O15_POSTPART_DEPR	finn-b-O15_POSTPART_DEPR	Postpartum depression	Postpartum depression || ||	TRUE	igd	NA	NA	NA	NA	NA	NA	NA
rs138296040	9	108432432	-0.0035	0.0828	NA	0.9667	0.01262	T	C	Postpartum depression || id:finn-b-O15_POSTPART_DEPR	finn-b-O15_POSTPART_DEPR	Postpartum depression	Postpartum depression || ||	TRUE	igd	NA	NA	NA	NA	NA	NA	NA
rs10978601	9	109469806	-0.0014	0.0325	NA	0.9657	0.08401	A	G	Postpartum depression || id:finn-b-O15_POSTPART_DEPR	finn-b-O15_POSTPART_DEPR	Postpartum depression	Postpartum depression || ||	TRUE	igd	NA	NA	NA	NA	NA	NA	NA
rs78998474	9	83670007	0.1529	0.1369	NA	0.2639	0.004541	C	T	Postpartum depression || id:finn-b-O15_POSTPART_DEPR	finn-b-O15_POSTPART_DEPR	Postpartum depression	Postpartum depression || ||	TRUE	igd	NA	NA	NA	NA	NA	NA	NA
rs756272	9	83710930	0.0134	0.0292	NA	0.6467	0.1099	G	A	Postpartum depression || id:finn-b-O15_POSTPART_DEPR	finn-b-O15_POSTPART_DEPR	Postpartum depression	Postpartum depression || ||	TRUE	igd	NA	NA	NA	NA	NA	NA	NA
rs2930553	8	86849171	-0.0036	0.0181	NA	0.8435	0.5385	T	G	Postpartum depression || id:finn-b-O15_POSTPART_DEPR	finn-b-O15_POSTPART_DEPR	Postpartum depression	Postpartum depression || ||	TRUE	igd	NA	NA	NA	NA	NA	NA	NA
rs1458115	8	87772736	-0.0021	0.0191	NA	0.9144	0.3421	C	A	Postpartum depression || id:finn-b-O15_POSTPART_DEPR	finn-b-O15_POSTPART_DEPR	Postpartum depression	Postpartum depression || ||	TRUE	igd	NA	NA	NA	NA	NA	NA	NA
rs2449527	8	98755721	0.0036	0.0204	NA	0.8604	0.2752	A	G	Postpartum depression || id:finn-b-O15_POSTPART_DEPR	finn-b-O15_POSTPART_DEPR	Postpartum depression	Postpartum depression || ||	TRUE	igd	NA	NA	NA	NA	NA	NA	NA
rs112868144	8	105595243	-0.0397	0.0632	NA	0.5297	0.02045	C	A	Postpartum depression || id:finn-b-O15_POSTPART_DEPR	finn-b-O15_POSTPART_DEPR	Postpartum depression	Postpartum depression || ||	TRUE	igd	NA	NA	NA	NA	NA	NA	NA
rs79272541	8	131134241	0.0599	0.0424	NA	0.1571	0.04737	T	C	Postpartum depression || id:finn-b-O15_POSTPART_DEPR	finn-b-O15_POSTPART_DEPR	Postpartum depression	Postpartum depression || ||	TRUE	igd	NA	NA	NA	NA	NA	NA	NA
rs9942754	8	134064633	-0.1218	0.1016	NA	0.2308	0.008127	T	C	Postpartum depression || id:finn-b-O15_POSTPART_DEPR	finn-b-O15_POSTPART_DEPR	Postpartum depression	Postpartum depression || ||	TRUE	igd	NA	NA	NA	NA	NA	NA	NA
rs142778945	9	5537530	-0.0031	0.1183	NA	0.9791	0.006079	T	C	Postpartum depression || id:finn-b-O15_POSTPART_DEPR	finn-b-O15_POSTPART_DEPR	Postpartum depression	Postpartum depression || ||	TRUE	igd	NA	NA	NA	NA	NA	NA	NA
rs150766220	9	5840184	0.0072	0.0746	NA	0.923	0.01545	C	G	Postpartum depression || id:finn-b-O15_POSTPART_DEPR	finn-b-O15_POSTPART_DEPR	Postpartum depression	Postpartum depression || ||	TRUE	igd	NA	NA	NA	NA	NA	NA	NA
rs147258246	9	7240833	-0.0208	0.0496	NA	0.675601	0.03379	A	G	Postpartum depression || id:finn-b-O15_POSTPART_DEPR	finn-b-O15_POSTPART_DEPR	Postpartum depression	Postpartum depression || ||	TRUE	igd	NA	NA	NA	NA	NA	NA	NA
rs4742492	9	8384946	0.0064	0.0196	NA	0.744399	0.3046	T	A	Postpartum depression || id:finn-b-O15_POSTPART_DEPR	finn-b-O15_POSTPART_DEPR	Postpartum depression	Postpartum depression || ||	TRUE	igd	NA	NA	NA	NA	NA	NA	NA
rs77851675	9	8410153	0.0302	0.0536	NA	0.5727	0.03037	T	C	Postpartum depression || id:finn-b-O15_POSTPART_DEPR	finn-b-O15_POSTPART_DEPR	Postpartum depression	Postpartum depression || ||	TRUE	igd	NA	NA	NA	NA	NA	NA	NA
rs147018790	9	9774805	-0.1282	0.0809	NA	0.1129	0.01276	G	A	Postpartum depression || id:finn-b-O15_POSTPART_DEPR	finn-b-O15_POSTPART_DEPR	Postpartum depression	Postpartum depression || ||	TRUE	igd	NA	NA	NA	NA	NA	NA	NA
rs2618023	9	26275640	0.1688	0.1179	NA	0.1522	0.006253	C	A	Postpartum depression || id:finn-b-O15_POSTPART_DEPR	finn-b-O15_POSTPART_DEPR	Postpartum depression	Postpartum depression || ||	TRUE	igd	NA	NA	NA	NA	NA	NA	NA
rs148781627	9	77844411	0.0388	0.0701	NA	0.5802	0.01679	T	C	Postpartum depression || id:finn-b-O15_POSTPART_DEPR	finn-b-O15_POSTPART_DEPR	Postpartum depression	Postpartum depression || ||	TRUE	igd	NA	NA	NA	NA	NA	NA	NA
rs75983426	9	83318683	0.0573	0.2166	NA	0.7914	0.001832	T	C	Postpartum depression || id:finn-b-O15_POSTPART_DEPR	finn-b-O15_POSTPART_DEPR	Postpartum depression	Postpartum depression || ||	TRUE	igd	NA	NA	NA	NA	NA	NA	NA
rs75026939	9	112911109	0.0504	0.064	NA	0.4307	0.02064	A	G	Postpartum depression || id:finn-b-O15_POSTPART_DEPR	finn-b-O15_POSTPART_DEPR	Postpartum depression	Postpartum depression || ||	TRUE	igd	NA	NA	NA	NA	NA	NA	NA
rs10759398	9	112977118	-0.0057	0.0181	NA	0.7536	0.4636	G	A	Postpartum depression || id:finn-b-O15_POSTPART_DEPR	finn-b-O15_POSTPART_DEPR	Postpartum depression	Postpartum depression || ||	TRUE	igd	NA	NA	NA	NA	NA	NA	NA
rs117253717	9	113393731	-0.0205	0.076	NA	0.787	0.01447	A	G	Postpartum depression || id:finn-b-O15_POSTPART_DEPR	finn-b-O15_POSTPART_DEPR	Postpartum depression	Postpartum depression || ||	TRUE	igd	NA	NA	NA	NA	NA	NA	NA
rs61177672	9	114364416	0.0747	0.054	NA	0.1671	0.02805	C	G	Postpartum depression || id:finn-b-O15_POSTPART_DEPR	finn-b-O15_POSTPART_DEPR	Postpartum depression	Postpartum depression || ||	TRUE	igd	NA	NA	NA	NA	NA	NA	NA
rs111954497	9	117485255	-0.0771	0.0723	NA	0.2865	0.01615	T	C	Postpartum depression || id:finn-b-O15_POSTPART_DEPR	finn-b-O15_POSTPART_DEPR	Postpartum depression	Postpartum depression || ||	TRUE	igd	NA	NA	NA	NA	NA	NA	NA
rs74833156	9	117719218	0.0113	0.0285	NA	0.691	0.1176	T	A	Postpartum depression || id:finn-b-O15_POSTPART_DEPR	finn-b-O15_POSTPART_DEPR	Postpartum depression	Postpartum depression || ||	TRUE	igd	NA	NA	NA	NA	NA	NA	NA
rs117641443	6	85831477	-0.0244	0.1514	NA	0.8721	0.003828	T	G	Postpartum depression || id:finn-b-O15_POSTPART_DEPR	finn-b-O15_POSTPART_DEPR	Postpartum depression	Postpartum depression || ||	TRUE	igd	NA	NA	NA	NA	NA	NA	NA
rs117763862	6	87227851	-0.0565	0.1661	NA	0.7339	0.003155	C	T	Postpartum depression || id:finn-b-O15_POSTPART_DEPR	finn-b-O15_POSTPART_DEPR	Postpartum depression	Postpartum depression || ||	TRUE	igd	NA	NA	NA	NA	NA	NA	NA
rs75165826	6	87575591	0.3447	0.1252	NA	0.005905	0.005516	A	G	Postpartum depression || id:finn-b-O15_POSTPART_DEPR	finn-b-O15_POSTPART_DEPR	Postpartum depression	Postpartum depression || ||	TRUE	igd	NA	NA	NA	NA	NA	NA	NA
rs72909800	6	89625869	0.0031	0.0228	NA	0.8931	0.1967	C	T	Postpartum depression || id:finn-b-O15_POSTPART_DEPR	finn-b-O15_POSTPART_DEPR	Postpartum depression	Postpartum depression || ||	TRUE	igd	NA	NA	NA	NA	NA	NA	NA
rs6931811	6	91780156	0.0253	0.0382	NA	0.5082	0.05996	A	G	Postpartum depression || id:finn-b-O15_POSTPART_DEPR	finn-b-O15_POSTPART_DEPR	Postpartum depression	Postpartum depression || ||	TRUE	igd	NA	NA	NA	NA	NA	NA	NA
rs117046644	6	92484947	-0.0342	0.0784	NA	0.663201	0.01372	G	A	Postpartum depression || id:finn-b-O15_POSTPART_DEPR	finn-b-O15_POSTPART_DEPR	Postpartum depression	Postpartum depression || ||	TRUE	igd	NA	NA	NA	NA	NA	NA	NA
rs77955918	6	93387488	0.0664	0.0808	NA	0.4113	0.01286	C	G	Postpartum depression || id:finn-b-O15_POSTPART_DEPR	finn-b-O15_POSTPART_DEPR	Postpartum depression	Postpartum depression || ||	TRUE	igd	NA	NA	NA	NA	NA	NA	NA
rs16870350	6	93568995	0.0217	0.0785	NA	0.782	0.01362	A	G	Postpartum depression || id:finn-b-O15_POSTPART_DEPR	finn-b-O15_POSTPART_DEPR	Postpartum depression	Postpartum depression || ||	TRUE	igd	NA	NA	NA	NA	NA	NA	NA
rs7381510	6	95433545	-0.0349	0.0299	NA	0.2432	0.8982	C	T	Postpartum depression || id:finn-b-O15_POSTPART_DEPR	finn-b-O15_POSTPART_DEPR	Postpartum depression	Postpartum depression || ||	TRUE	igd	NA	NA	NA	NA	NA	NA	NA
rs184031821	6	97197648	0.0957	0.0908	NA	0.2917	0.01014	A	G	Postpartum depression || id:finn-b-O15_POSTPART_DEPR	finn-b-O15_POSTPART_DEPR	Postpartum depression	Postpartum depression || ||	TRUE	igd	NA	NA	NA	NA	NA	NA	NA
rs142798591	6	99179928	-0.0795	0.0642	NA	0.2158	0.02055	T	C	Postpartum depression || id:finn-b-O15_POSTPART_DEPR	finn-b-O15_POSTPART_DEPR	Postpartum depression	Postpartum depression || ||	TRUE	igd	NA	NA	NA	NA	NA	NA	NA
rs146005746	6	99502201	0.0336	0.0824	NA	0.683901	0.01246	C	T	Postpartum depression || id:finn-b-O15_POSTPART_DEPR	finn-b-O15_POSTPART_DEPR	Postpartum depression	Postpartum depression || ||	TRUE	igd	NA	NA	NA	NA	NA	NA	NA
rs72945181	6	101225682	0.0153	0.0477	NA	0.7485	0.03737	C	T	Postpartum depression || id:finn-b-O15_POSTPART_DEPR	finn-b-O15_POSTPART_DEPR	Postpartum depression	Postpartum depression || ||	TRUE	igd	NA	NA	NA	NA	NA	NA	NA
rs147417535	6	121175095	-0.0654	0.103	NA	0.5255	0.007919	C	T	Postpartum depression || id:finn-b-O15_POSTPART_DEPR	finn-b-O15_POSTPART_DEPR	Postpartum depression	Postpartum depression || ||	TRUE	igd	NA	NA	NA	NA	NA	NA	NA
rs145019396	6	130129391	0.0123	0.1038	NA	0.9059	0.007883	G	A	Postpartum depression || id:finn-b-O15_POSTPART_DEPR	finn-b-O15_POSTPART_DEPR	Postpartum depression	Postpartum depression || ||	TRUE	igd	NA	NA	NA	NA	NA	NA	NA
rs114808374	6	133875802	0.0123	0.0331	NA	0.7094	0.08347	A	G	Postpartum depression || id:finn-b-O15_POSTPART_DEPR	finn-b-O15_POSTPART_DEPR	Postpartum depression	Postpartum depression || ||	TRUE	igd	NA	NA	NA	NA	NA	NA	NA
rs78164095	6	134752341	0.0202	0.2069	NA	0.9224	0.002122	G	C	Postpartum depression || id:finn-b-O15_POSTPART_DEPR	finn-b-O15_POSTPART_DEPR	Postpartum depression	Postpartum depression || ||	TRUE	igd	NA	NA	NA	NA	NA	NA	NA
rs116893756	6	135048121	0.0907	0.0982	NA	0.3554	0.008659	C	T	Postpartum depression || id:finn-b-O15_POSTPART_DEPR	finn-b-O15_POSTPART_DEPR	Postpartum depression	Postpartum depression || ||	TRUE	igd	NA	NA	NA	NA	NA	NA	NA
rs45617839	6	137303773	-0.0086	0.0207	NA	0.6765	0.2586	T	C	Postpartum depression || id:finn-b-O15_POSTPART_DEPR	finn-b-O15_POSTPART_DEPR	Postpartum depression	Postpartum depression || ||	TRUE	igd	NA	NA	NA	NA	NA	NA	NA
rs41363444	6	19673475	0.0475	0.0377	NA	0.2079	0.06259	G	T	Postpartum depression || id:finn-b-O15_POSTPART_DEPR	finn-b-O15_POSTPART_DEPR	Postpartum depression	Postpartum depression || ||	TRUE	igd	NA	NA	NA	NA	NA	NA	NA
rs76976346	6	21024541	-0.2101	0.1485	NA	0.1571	0.004053	C	A	Postpartum depression || id:finn-b-O15_POSTPART_DEPR	finn-b-O15_POSTPART_DEPR	Postpartum depression	Postpartum depression || ||	TRUE	igd	NA	NA	NA	NA	NA	NA	NA
rs140822328	6	21031359	0.012	0.0455	NA	0.7915	0.03992	G	C	Postpartum depression || id:finn-b-O15_POSTPART_DEPR	finn-b-O15_POSTPART_DEPR	Postpartum depression	Postpartum depression || ||	TRUE	igd	NA	NA	NA	NA	NA	NA	NA
rs13194922	6	21338871	-0.0051	0.0188	NA	0.7866	0.6367	T	A	Postpartum depression || id:finn-b-O15_POSTPART_DEPR	finn-b-O15_POSTPART_DEPR	Postpartum depression	Postpartum depression || ||	TRUE	igd	NA	NA	NA	NA	NA	NA	NA
rs149629052	6	22257817	-0.3604	0.2293	NA	0.1161	0.001674	A	T	Postpartum depression || id:finn-b-O15_POSTPART_DEPR	finn-b-O15_POSTPART_DEPR	Postpartum depression	Postpartum depression || ||	TRUE	igd	NA	NA	NA	NA	NA	NA	NA
rs9469042	6	31683018	-0.1185	0.1162	NA	0.3081	0.006294	C	T	Postpartum depression || id:finn-b-O15_POSTPART_DEPR	finn-b-O15_POSTPART_DEPR	Postpartum depression	Postpartum depression || ||	TRUE	igd	NA	NA	NA	NA	NA	NA	NA
rs78253789	6	69468050	0.1472	0.0535	NA	0.00595498	0.02908	A	C	Postpartum depression || id:finn-b-O15_POSTPART_DEPR	finn-b-O15_POSTPART_DEPR	Postpartum depression	Postpartum depression || ||	TRUE	igd	NA	NA	NA	NA	NA	NA	NA
rs182392661	6	79038149	0.0156	0.0916	NA	0.8644	0.01011	T	A	Postpartum depression || id:finn-b-O15_POSTPART_DEPR	finn-b-O15_POSTPART_DEPR	Postpartum depression	Postpartum depression || ||	TRUE	igd	NA	NA	NA	NA	NA	NA	NA
rs9274656	6	32636351	0.0097	0.0203	NA	0.6331	0.2752	C	T	Postpartum depression || id:finn-b-O15_POSTPART_DEPR	finn-b-O15_POSTPART_DEPR	Postpartum depression	Postpartum depression || ||	TRUE	igd	NA	NA	NA	NA	NA	NA	NA
rs3176337	6	36648920	-0.03	0.0182	NA	0.0989396	0.5131	C	A	Postpartum depression || id:finn-b-O15_POSTPART_DEPR	finn-b-O15_POSTPART_DEPR	Postpartum depression	Postpartum depression || ||	TRUE	igd	NA	NA	NA	NA	NA	NA	NA
rs114460693	6	39145950	-0.0424	0.0713	NA	0.5516	0.016	G	A	Postpartum depression || id:finn-b-O15_POSTPART_DEPR	finn-b-O15_POSTPART_DEPR	Postpartum depression	Postpartum depression || ||	TRUE	igd	NA	NA	NA	NA	NA	NA	NA
rs114068053	6	39524989	0.1873	0.081	NA	0.0208401	0.01306	G	A	Postpartum depression || id:finn-b-O15_POSTPART_DEPR	finn-b-O15_POSTPART_DEPR	Postpartum depression	Postpartum depression || ||	TRUE	igd	NA	NA	NA	NA	NA	NA	NA
rs9462579	6	39815570	-0.0448	0.0454	NA	0.3234	0.04464	A	C	Postpartum depression || id:finn-b-O15_POSTPART_DEPR	finn-b-O15_POSTPART_DEPR	Postpartum depression	Postpartum depression || ||	TRUE	igd	NA	NA	NA	NA	NA	NA	NA
rs7747763	6	44534397	0.0384	0.2744	NA	0.8886	0.00115	C	T	Postpartum depression || id:finn-b-O15_POSTPART_DEPR	finn-b-O15_POSTPART_DEPR	Postpartum depression	Postpartum depression || ||	TRUE	igd	NA	NA	NA	NA	NA	NA	NA
rs143106003	6	46663094	0.2161	0.1641	NA	0.1879	0.00291	C	G	Postpartum depression || id:finn-b-O15_POSTPART_DEPR	finn-b-O15_POSTPART_DEPR	Postpartum depression	Postpartum depression || ||	TRUE	igd	NA	NA	NA	NA	NA	NA	NA
rs3176349	6	36651377	0.0967	0.0959	NA	0.3132	0.009658	T	G	Postpartum depression || id:finn-b-O15_POSTPART_DEPR	finn-b-O15_POSTPART_DEPR	Postpartum depression	Postpartum depression || ||	TRUE	igd	NA	NA	NA	NA	NA	NA	NA
rs877527	6	38136784	-0.006	0.0186	NA	0.7475	0.5967	C	T	Postpartum depression || id:finn-b-O15_POSTPART_DEPR	finn-b-O15_POSTPART_DEPR	Postpartum depression	Postpartum depression || ||	TRUE	igd	NA	NA	NA	NA	NA	NA	NA
rs56384501	6	39121143	0.0191	0.0193	NA	0.3223	0.3207	A	G	Postpartum depression || id:finn-b-O15_POSTPART_DEPR	finn-b-O15_POSTPART_DEPR	Postpartum depression	Postpartum depression || ||	TRUE	igd	NA	NA	NA	NA	NA	NA	NA
rs78446405	6	65264376	-0.1465	0.1808	NA	0.4175	0.00275	G	A	Postpartum depression || id:finn-b-O15_POSTPART_DEPR	finn-b-O15_POSTPART_DEPR	Postpartum depression	Postpartum depression || ||	TRUE	igd	NA	NA	NA	NA	NA	NA	NA
rs145401579	6	65272458	0.0337	0.0946	NA	0.721499	0.009461	C	T	Postpartum depression || id:finn-b-O15_POSTPART_DEPR	finn-b-O15_POSTPART_DEPR	Postpartum depression	Postpartum depression || ||	TRUE	igd	NA	NA	NA	NA	NA	NA	NA
rs7759210	6	36281091	0.0281	0.2859	NA	0.9218	0.001119	T	C	Postpartum depression || id:finn-b-O15_POSTPART_DEPR	finn-b-O15_POSTPART_DEPR	Postpartum depression	Postpartum depression || ||	TRUE	igd	NA	NA	NA	NA	NA	NA	NA
rs77663984	6	36812935	0.0531	0.0627	NA	0.397	0.0215	G	C	Postpartum depression || id:finn-b-O15_POSTPART_DEPR	finn-b-O15_POSTPART_DEPR	Postpartum depression	Postpartum depression || ||	TRUE	igd	NA	NA	NA	NA	NA	NA	NA
rs142819992	6	49608072	0.2332	0.1715	NA	0.1738	0.003057	A	G	Postpartum depression || id:finn-b-O15_POSTPART_DEPR	finn-b-O15_POSTPART_DEPR	Postpartum depression	Postpartum depression || ||	TRUE	igd	NA	NA	NA	NA	NA	NA	NA
rs143030824	6	67340862	-0.047	0.0804	NA	0.5589	0.01338	A	G	Postpartum depression || id:finn-b-O15_POSTPART_DEPR	finn-b-O15_POSTPART_DEPR	Postpartum depression	Postpartum depression || ||	TRUE	igd	NA	NA	NA	NA	NA	NA	NA
rs9261460	6	30101253	0.0029	0.0792	NA	0.9706	0.01317	A	G	Postpartum depression || id:finn-b-O15_POSTPART_DEPR	finn-b-O15_POSTPART_DEPR	Postpartum depression	Postpartum depression || ||	TRUE	igd	NA	NA	NA	NA	NA	NA	NA
rs831304	6	43381616	-0.041	0.0269	NA	0.128	0.8725	G	A	Postpartum depression || id:finn-b-O15_POSTPART_DEPR	finn-b-O15_POSTPART_DEPR	Postpartum depression	Postpartum depression || ||	TRUE	igd	NA	NA	NA	NA	NA	NA	NA
rs73736117	6	43715156	0.2661	0.1433	NA	0.0634498	0.004376	C	G	Postpartum depression || id:finn-b-O15_POSTPART_DEPR	finn-b-O15_POSTPART_DEPR	Postpartum depression	Postpartum depression || ||	TRUE	igd	NA	NA	NA	NA	NA	NA	NA
rs62404317	6	55492120	0.0149	0.17	NA	0.9302	0.003266	A	G	Postpartum depression || id:finn-b-O15_POSTPART_DEPR	finn-b-O15_POSTPART_DEPR	Postpartum depression	Postpartum depression || ||	TRUE	igd	NA	NA	NA	NA	NA	NA	NA
rs78809906	6	62422598	-0.105	0.129	NA	0.4158	0.005071	T	C	Postpartum depression || id:finn-b-O15_POSTPART_DEPR	finn-b-O15_POSTPART_DEPR	Postpartum depression	Postpartum depression || ||	TRUE	igd	NA	NA	NA	NA	NA	NA	NA
rs1336632	6	69823956	-0.0054	0.019	NA	0.777401	0.3551	G	C	Postpartum depression || id:finn-b-O15_POSTPART_DEPR	finn-b-O15_POSTPART_DEPR	Postpartum depression	Postpartum depression || ||	TRUE	igd	NA	NA	NA	NA	NA	NA	NA
rs35574997	6	110806160	0.0038	0.0585	NA	0.9489	0.0251	G	T	Postpartum depression || id:finn-b-O15_POSTPART_DEPR	finn-b-O15_POSTPART_DEPR	Postpartum depression	Postpartum depression || ||	TRUE	igd	NA	NA	NA	NA	NA	NA	NA
rs151256772	6	111164234	0.0478	0.0919	NA	0.6031	0.01004	A	G	Postpartum depression || id:finn-b-O15_POSTPART_DEPR	finn-b-O15_POSTPART_DEPR	Postpartum depression	Postpartum depression || ||	TRUE	igd	NA	NA	NA	NA	NA	NA	NA
rs9401877	6	126678785	0.012	0.0197	NA	0.5413	0.7036	C	T	Postpartum depression || id:finn-b-O15_POSTPART_DEPR	finn-b-O15_POSTPART_DEPR	Postpartum depression	Postpartum depression || ||	TRUE	igd	NA	NA	NA	NA	NA	NA	NA
rs116938985	6	106484427	0.0418	0.0587	NA	0.4762	0.02534	C	T	Postpartum depression || id:finn-b-O15_POSTPART_DEPR	finn-b-O15_POSTPART_DEPR	Postpartum depression	Postpartum depression || ||	TRUE	igd	NA	NA	NA	NA	NA	NA	NA
rs9387260	6	115176842	0.0404	0.0249	NA	0.1043	0.1554	A	C	Postpartum depression || id:finn-b-O15_POSTPART_DEPR	finn-b-O15_POSTPART_DEPR	Postpartum depression	Postpartum depression || ||	TRUE	igd	NA	NA	NA	NA	NA	NA	NA
rs117515408	6	118456883	0.0052	0.0415	NA	0.901	0.04986	T	C	Postpartum depression || id:finn-b-O15_POSTPART_DEPR	finn-b-O15_POSTPART_DEPR	Postpartum depression	Postpartum depression || ||	TRUE	igd	NA	NA	NA	NA	NA	NA	NA
rs143786923	6	131910300	-0.1521	0.0973	NA	0.118	0.008887	G	A	Postpartum depression || id:finn-b-O15_POSTPART_DEPR	finn-b-O15_POSTPART_DEPR	Postpartum depression	Postpartum depression || ||	TRUE	igd	NA	NA	NA	NA	NA	NA	NA
rs13212727	6	133099350	0.0291	0.0615	NA	0.6367	0.0224	A	T	Postpartum depression || id:finn-b-O15_POSTPART_DEPR	finn-b-O15_POSTPART_DEPR	Postpartum depression	Postpartum depression || ||	TRUE	igd	NA	NA	NA	NA	NA	NA	NA
rs72978402	6	134787204	-0.0272	0.0286	NA	0.3426	0.1135	C	T	Postpartum depression || id:finn-b-O15_POSTPART_DEPR	finn-b-O15_POSTPART_DEPR	Postpartum depression	Postpartum depression || ||	TRUE	igd	NA	NA	NA	NA	NA	NA	NA
rs73550646	6	134803758	0.06	0.2113	NA	0.776499	0.002056	G	A	Postpartum depression || id:finn-b-O15_POSTPART_DEPR	finn-b-O15_POSTPART_DEPR	Postpartum depression	Postpartum depression || ||	TRUE	igd	NA	NA	NA	NA	NA	NA	NA
rs79075631	6	70135025	-0.0374	0.0798	NA	0.639501	0.01305	T	C	Postpartum depression || id:finn-b-O15_POSTPART_DEPR	finn-b-O15_POSTPART_DEPR	Postpartum depression	Postpartum depression || ||	TRUE	igd	NA	NA	NA	NA	NA	NA	NA
rs111846053	6	73379145	-0.0359	0.0674	NA	0.593999	0.01906	A	G	Postpartum depression || id:finn-b-O15_POSTPART_DEPR	finn-b-O15_POSTPART_DEPR	Postpartum depression	Postpartum depression || ||	TRUE	igd	NA	NA	NA	NA	NA	NA	NA
rs34022132	6	76202649	-0.251	0.3143	NA	0.4244	0.0008708	C	G	Postpartum depression || id:finn-b-O15_POSTPART_DEPR	finn-b-O15_POSTPART_DEPR	Postpartum depression	Postpartum depression || ||	TRUE	igd	NA	NA	NA	NA	NA	NA	NA
rs78116755	6	155906041	0.0507	0.1208	NA	0.674899	0.006029	C	T	Postpartum depression || id:finn-b-O15_POSTPART_DEPR	finn-b-O15_POSTPART_DEPR	Postpartum depression	Postpartum depression || ||	TRUE	igd	NA	NA	NA	NA	NA	NA	NA
rs117954118	7	3588652	0.0056	0.041	NA	0.8908	0.05179	G	C	Postpartum depression || id:finn-b-O15_POSTPART_DEPR	finn-b-O15_POSTPART_DEPR	Postpartum depression	Postpartum depression || ||	TRUE	igd	NA	NA	NA	NA	NA	NA	NA
rs182532988	7	5405426	0.0131	0.0708	NA	0.8531	0.0174	C	T	Postpartum depression || id:finn-b-O15_POSTPART_DEPR	finn-b-O15_POSTPART_DEPR	Postpartum depression	Postpartum depression || ||	TRUE	igd	NA	NA	NA	NA	NA	NA	NA
rs2919228	7	21729858	-0.0331	0.0356	NA	0.3531	0.07072	T	C	Postpartum depression || id:finn-b-O15_POSTPART_DEPR	finn-b-O15_POSTPART_DEPR	Postpartum depression	Postpartum depression || ||	TRUE	igd	NA	NA	NA	NA	NA	NA	NA
rs117925689	7	33682524	-0.0303	0.0555	NA	0.5851	0.02718	T	C	Postpartum depression || id:finn-b-O15_POSTPART_DEPR	finn-b-O15_POSTPART_DEPR	Postpartum depression	Postpartum depression || ||	TRUE	igd	NA	NA	NA	NA	NA	NA	NA
rs6957655	7	33859472	0.0026	0.0243	NA	0.9145	0.1671	A	G	Postpartum depression || id:finn-b-O15_POSTPART_DEPR	finn-b-O15_POSTPART_DEPR	Postpartum depression	Postpartum depression || ||	TRUE	igd	NA	NA	NA	NA	NA	NA	NA
rs62445316	7	36511082	-0.016	0.0257	NA	0.5352	0.1445	G	A	Postpartum depression || id:finn-b-O15_POSTPART_DEPR	finn-b-O15_POSTPART_DEPR	Postpartum depression	Postpartum depression || ||	TRUE	igd	NA	NA	NA	NA	NA	NA	NA
rs1987195	7	38599695	0.0373	0.0182	NA	0.0404203	0.54	T	C	Postpartum depression || id:finn-b-O15_POSTPART_DEPR	finn-b-O15_POSTPART_DEPR	Postpartum depression	Postpartum depression || ||	TRUE	igd	NA	NA	NA	NA	NA	NA	NA
rs78670332	7	50260030	-0.036	0.0701	NA	0.608001	0.01769	G	C	Postpartum depression || id:finn-b-O15_POSTPART_DEPR	finn-b-O15_POSTPART_DEPR	Postpartum depression	Postpartum depression || ||	TRUE	igd	NA	NA	NA	NA	NA	NA	NA
rs75955781	7	51811630	-0.0313	0.0403	NA	0.4367	0.0541	C	G	Postpartum depression || id:finn-b-O15_POSTPART_DEPR	finn-b-O15_POSTPART_DEPR	Postpartum depression	Postpartum depression || ||	TRUE	igd	NA	NA	NA	NA	NA	NA	NA
rs28379389	7	52542886	0.074	0.0422	NA	0.0794109	0.04697	G	A	Postpartum depression || id:finn-b-O15_POSTPART_DEPR	finn-b-O15_POSTPART_DEPR	Postpartum depression	Postpartum depression || ||	TRUE	igd	NA	NA	NA	NA	NA	NA	NA
rs118035796	7	55187715	0.1446	0.1018	NA	0.1554	0.008051	A	G	Postpartum depression || id:finn-b-O15_POSTPART_DEPR	finn-b-O15_POSTPART_DEPR	Postpartum depression	Postpartum depression || ||	TRUE	igd	NA	NA	NA	NA	NA	NA	NA
rs114618496	7	69520438	0.1576	0.1433	NA	0.2714	0.004004	G	A	Postpartum depression || id:finn-b-O15_POSTPART_DEPR	finn-b-O15_POSTPART_DEPR	Postpartum depression	Postpartum depression || ||	TRUE	igd	NA	NA	NA	NA	NA	NA	NA
rs75572401	7	75234611	-0.0153	0.0923	NA	0.868	0.01016	T	G	Postpartum depression || id:finn-b-O15_POSTPART_DEPR	finn-b-O15_POSTPART_DEPR	Postpartum depression	Postpartum depression || ||	TRUE	igd	NA	NA	NA	NA	NA	NA	NA
rs60454790	7	75418627	0.004	0.0186	NA	0.83	0.4003	T	C	Postpartum depression || id:finn-b-O15_POSTPART_DEPR	finn-b-O15_POSTPART_DEPR	Postpartum depression	Postpartum depression || ||	TRUE	igd	NA	NA	NA	NA	NA	NA	NA
rs2454354	6	156064251	-0.1626	0.1737	NA	0.349	0.002808	G	A	Postpartum depression || id:finn-b-O15_POSTPART_DEPR	finn-b-O15_POSTPART_DEPR	Postpartum depression	Postpartum depression || ||	TRUE	igd	NA	NA	NA	NA	NA	NA	NA
rs146106477	7	3206973	0.0098	0.1359	NA	0.9423	0.004544	T	C	Postpartum depression || id:finn-b-O15_POSTPART_DEPR	finn-b-O15_POSTPART_DEPR	Postpartum depression	Postpartum depression || ||	TRUE	igd	NA	NA	NA	NA	NA	NA	NA
rs79787678	7	14176456	0.0282	0.0474	NA	0.5518	0.03873	T	C	Postpartum depression || id:finn-b-O15_POSTPART_DEPR	finn-b-O15_POSTPART_DEPR	Postpartum depression	Postpartum depression || ||	TRUE	igd	NA	NA	NA	NA	NA	NA	NA
rs12674445	7	14618505	-0.1138	0.1337	NA	0.3948	0.005151	A	G	Postpartum depression || id:finn-b-O15_POSTPART_DEPR	finn-b-O15_POSTPART_DEPR	Postpartum depression	Postpartum depression || ||	TRUE	igd	NA	NA	NA	NA	NA	NA	NA
rs6902981	6	144772421	-0.0232	0.0731	NA	0.750601	0.01528	G	A	Postpartum depression || id:finn-b-O15_POSTPART_DEPR	finn-b-O15_POSTPART_DEPR	Postpartum depression	Postpartum depression || ||	TRUE	igd	NA	NA	NA	NA	NA	NA	NA
rs117078981	6	149580351	0.0697	0.0725	NA	0.3366	0.016	T	G	Postpartum depression || id:finn-b-O15_POSTPART_DEPR	finn-b-O15_POSTPART_DEPR	Postpartum depression	Postpartum depression || ||	TRUE	igd	NA	NA	NA	NA	NA	NA	NA
rs11755191	6	152044107	-0.0122	0.0354	NA	0.7293	0.06896	C	T	Postpartum depression || id:finn-b-O15_POSTPART_DEPR	finn-b-O15_POSTPART_DEPR	Postpartum depression	Postpartum depression || ||	TRUE	igd	NA	NA	NA	NA	NA	NA	NA
rs13220008	6	152700965	-0.0136	0.0291	NA	0.639501	0.1107	G	A	Postpartum depression || id:finn-b-O15_POSTPART_DEPR	finn-b-O15_POSTPART_DEPR	Postpartum depression	Postpartum depression || ||	TRUE	igd	NA	NA	NA	NA	NA	NA	NA
rs12194955	6	148712394	0.0033	0.0279	NA	0.9057	0.1212	T	C	Postpartum depression || id:finn-b-O15_POSTPART_DEPR	finn-b-O15_POSTPART_DEPR	Postpartum depression	Postpartum depression || ||	TRUE	igd	NA	NA	NA	NA	NA	NA	NA
rs11969689	6	153262157	-0.001	0.0187	NA	0.9571	0.3747	C	T	Postpartum depression || id:finn-b-O15_POSTPART_DEPR	finn-b-O15_POSTPART_DEPR	Postpartum depression	Postpartum depression || ||	TRUE	igd	NA	NA	NA	NA	NA	NA	NA
rs190109407	6	153490227	0.0276	0.0766	NA	0.7183	0.01443	T	C	Postpartum depression || id:finn-b-O15_POSTPART_DEPR	finn-b-O15_POSTPART_DEPR	Postpartum depression	Postpartum depression || ||	TRUE	igd	NA	NA	NA	NA	NA	NA	NA
rs116923581	6	155858205	-0.0256	0.0559	NA	0.647201	0.02732	C	T	Postpartum depression || id:finn-b-O15_POSTPART_DEPR	finn-b-O15_POSTPART_DEPR	Postpartum depression	Postpartum depression || ||	TRUE	igd	NA	NA	NA	NA	NA	NA	NA
rs76159240	6	166276659	-0.0516	0.0972	NA	0.595799	0.009097	T	C	Postpartum depression || id:finn-b-O15_POSTPART_DEPR	finn-b-O15_POSTPART_DEPR	Postpartum depression	Postpartum depression || ||	TRUE	igd	NA	NA	NA	NA	NA	NA	NA
rs78844251	7	769651	0.0579	0.075	NA	0.4404	0.01527	G	A	Postpartum depression || id:finn-b-O15_POSTPART_DEPR	finn-b-O15_POSTPART_DEPR	Postpartum depression	Postpartum depression || ||	TRUE	igd	NA	NA	NA	NA	NA	NA	NA
rs10282094	7	2589737	0.0468	0.0493	NA	0.3427	0.03552	T	C	Postpartum depression || id:finn-b-O15_POSTPART_DEPR	finn-b-O15_POSTPART_DEPR	Postpartum depression	Postpartum depression || ||	TRUE	igd	NA	NA	NA	NA	NA	NA	NA
rs6946551	7	3197559	0.0086	0.0202	NA	0.6703	0.7128	A	T	Postpartum depression || id:finn-b-O15_POSTPART_DEPR	finn-b-O15_POSTPART_DEPR	Postpartum depression	Postpartum depression || ||	TRUE	igd	NA	NA	NA	NA	NA	NA	NA
rs141120554	7	31883612	0.1099	0.1772	NA	0.5354	0.002763	A	G	Postpartum depression || id:finn-b-O15_POSTPART_DEPR	finn-b-O15_POSTPART_DEPR	Postpartum depression	Postpartum depression || ||	TRUE	igd	NA	NA	NA	NA	NA	NA	NA
rs145113663	7	34045345	0.139	0.1665	NA	0.4039	0.003031	A	C	Postpartum depression || id:finn-b-O15_POSTPART_DEPR	finn-b-O15_POSTPART_DEPR	Postpartum depression	Postpartum depression || ||	TRUE	igd	NA	NA	NA	NA	NA	NA	NA
rs2718002	7	36127787	0.0058	0.0187	NA	0.757399	0.6281	T	C	Postpartum depression || id:finn-b-O15_POSTPART_DEPR	finn-b-O15_POSTPART_DEPR	Postpartum depression	Postpartum depression || ||	TRUE	igd	NA	NA	NA	NA	NA	NA	NA
rs142319030	7	38090744	-0.4963	0.3164	NA	0.1168	0.0009849	T	G	Postpartum depression || id:finn-b-O15_POSTPART_DEPR	finn-b-O15_POSTPART_DEPR	Postpartum depression	Postpartum depression || ||	TRUE	igd	NA	NA	NA	NA	NA	NA	NA
rs139618558	7	48206544	0.0394	0.1346	NA	0.7694	0.004695	A	T	Postpartum depression || id:finn-b-O15_POSTPART_DEPR	finn-b-O15_POSTPART_DEPR	Postpartum depression	Postpartum depression || ||	TRUE	igd	NA	NA	NA	NA	NA	NA	NA
rs118113076	7	80063880	0.0204	0.0605	NA	0.7363	0.02396	A	G	Postpartum depression || id:finn-b-O15_POSTPART_DEPR	finn-b-O15_POSTPART_DEPR	Postpartum depression	Postpartum depression || ||	TRUE	igd	NA	NA	NA	NA	NA	NA	NA
rs147288357	7	29961605	0.0279	0.0429	NA	0.514801	0.04569	G	A	Postpartum depression || id:finn-b-O15_POSTPART_DEPR	finn-b-O15_POSTPART_DEPR	Postpartum depression	Postpartum depression || ||	TRUE	igd	NA	NA	NA	NA	NA	NA	NA
rs118061822	7	39511528	-0.044	0.0374	NA	0.2395	0.06124	C	T	Postpartum depression || id:finn-b-O15_POSTPART_DEPR	finn-b-O15_POSTPART_DEPR	Postpartum depression	Postpartum depression || ||	TRUE	igd	NA	NA	NA	NA	NA	NA	NA
rs113949718	7	2924605	-0.0378	0.0989	NA	0.702399	0.008673	A	G	Postpartum depression || id:finn-b-O15_POSTPART_DEPR	finn-b-O15_POSTPART_DEPR	Postpartum depression	Postpartum depression || ||	TRUE	igd	NA	NA	NA	NA	NA	NA	NA
rs73039639	7	3670333	-0.0338	0.0202	NA	0.0944104	0.2758	A	G	Postpartum depression || id:finn-b-O15_POSTPART_DEPR	finn-b-O15_POSTPART_DEPR	Postpartum depression	Postpartum depression || ||	TRUE	igd	NA	NA	NA	NA	NA	NA	NA
rs145842392	7	13379662	-0.0675	0.0758	NA	0.3733	0.01444	G	T	Postpartum depression || id:finn-b-O15_POSTPART_DEPR	finn-b-O15_POSTPART_DEPR	Postpartum depression	Postpartum depression || ||	TRUE	igd	NA	NA	NA	NA	NA	NA	NA
rs150627067	7	17469940	0.123	0.0941	NA	0.1912	0.009558	G	T	Postpartum depression || id:finn-b-O15_POSTPART_DEPR	finn-b-O15_POSTPART_DEPR	Postpartum depression	Postpartum depression || ||	TRUE	igd	NA	NA	NA	NA	NA	NA	NA
rs11496010	7	19667035	-0.0165	0.0499	NA	0.7408	0.03482	T	C	Postpartum depression || id:finn-b-O15_POSTPART_DEPR	finn-b-O15_POSTPART_DEPR	Postpartum depression	Postpartum depression || ||	TRUE	igd	NA	NA	NA	NA	NA	NA	NA
rs74868622	7	19933291	0.2273	0.1987	NA	0.2527	0.00222	G	C	Postpartum depression || id:finn-b-O15_POSTPART_DEPR	finn-b-O15_POSTPART_DEPR	Postpartum depression	Postpartum depression || ||	TRUE	igd	NA	NA	NA	NA	NA	NA	NA
rs73085687	7	20761379	-0.039	0.0298	NA	0.1907	0.104	C	T	Postpartum depression || id:finn-b-O15_POSTPART_DEPR	finn-b-O15_POSTPART_DEPR	Postpartum depression	Postpartum depression || ||	TRUE	igd	NA	NA	NA	NA	NA	NA	NA
rs4722224	7	23106669	0.0363	0.0182	NA	0.0455995	0.4449	T	C	Postpartum depression || id:finn-b-O15_POSTPART_DEPR	finn-b-O15_POSTPART_DEPR	Postpartum depression	Postpartum depression || ||	TRUE	igd	NA	NA	NA	NA	NA	NA	NA
rs12531249	7	23796946	0.0264	0.0331	NA	0.4242	0.08182	T	C	Postpartum depression || id:finn-b-O15_POSTPART_DEPR	finn-b-O15_POSTPART_DEPR	Postpartum depression	Postpartum depression || ||	TRUE	igd	NA	NA	NA	NA	NA	NA	NA
rs151039694	7	25384411	-0.0238	0.1808	NA	0.8951	0.002664	C	T	Postpartum depression || id:finn-b-O15_POSTPART_DEPR	finn-b-O15_POSTPART_DEPR	Postpartum depression	Postpartum depression || ||	TRUE	igd	NA	NA	NA	NA	NA	NA	NA
rs79445145	7	26752960	0.0023	0.0406	NA	0.955	0.05208	G	A	Postpartum depression || id:finn-b-O15_POSTPART_DEPR	finn-b-O15_POSTPART_DEPR	Postpartum depression	Postpartum depression || ||	TRUE	igd	NA	NA	NA	NA	NA	NA	NA
rs117239331	7	65282952	-0.0357	0.0666	NA	0.5918	0.01895	T	G	Postpartum depression || id:finn-b-O15_POSTPART_DEPR	finn-b-O15_POSTPART_DEPR	Postpartum depression	Postpartum depression || ||	TRUE	igd	NA	NA	NA	NA	NA	NA	NA
rs9499578	6	104044100	0.065	0.0197	NA	0.000939593	0.3015	C	A	Postpartum depression || id:finn-b-O15_POSTPART_DEPR	finn-b-O15_POSTPART_DEPR	Postpartum depression	Postpartum depression || ||	TRUE	igd	NA	NA	NA	NA	NA	NA	NA
rs77598196	6	106294117	-0.1455	0.1224	NA	0.2347	0.00642	C	G	Postpartum depression || id:finn-b-O15_POSTPART_DEPR	finn-b-O15_POSTPART_DEPR	Postpartum depression	Postpartum depression || ||	TRUE	igd	NA	NA	NA	NA	NA	NA	NA
rs78432476	6	106910367	0.002	0.0423	NA	0.9614	0.04792	A	G	Postpartum depression || id:finn-b-O15_POSTPART_DEPR	finn-b-O15_POSTPART_DEPR	Postpartum depression	Postpartum depression || ||	TRUE	igd	NA	NA	NA	NA	NA	NA	NA
rs1361755	6	112694966	-0.0067	0.0188	NA	0.7206	0.6235	T	C	Postpartum depression || id:finn-b-O15_POSTPART_DEPR	finn-b-O15_POSTPART_DEPR	Postpartum depression	Postpartum depression || ||	TRUE	igd	NA	NA	NA	NA	NA	NA	NA
rs113508674	6	115972859	-0.0602	0.0705	NA	0.3934	0.01662	G	A	Postpartum depression || id:finn-b-O15_POSTPART_DEPR	finn-b-O15_POSTPART_DEPR	Postpartum depression	Postpartum depression || ||	TRUE	igd	NA	NA	NA	NA	NA	NA	NA
rs117499314	6	126871943	-0.0452	0.2931	NA	0.8775	0.001173	A	G	Postpartum depression || id:finn-b-O15_POSTPART_DEPR	finn-b-O15_POSTPART_DEPR	Postpartum depression	Postpartum depression || ||	TRUE	igd	NA	NA	NA	NA	NA	NA	NA
rs13206164	6	127175701	-0.2114	0.0949	NA	0.0258899	0.009677	C	T	Postpartum depression || id:finn-b-O15_POSTPART_DEPR	finn-b-O15_POSTPART_DEPR	Postpartum depression	Postpartum depression || ||	TRUE	igd	NA	NA	NA	NA	NA	NA	NA
rs77757485	2	102456953	0.1839	0.2136	NA	0.3893	0.001946	G	C	Postpartum depression || id:finn-b-O15_POSTPART_DEPR	finn-b-O15_POSTPART_DEPR	Postpartum depression	Postpartum depression || ||	TRUE	igd	NA	NA	NA	NA	NA	NA	NA
rs148671651	2	105896586	-0.1071	0.2962	NA	0.7177	0.001129	G	T	Postpartum depression || id:finn-b-O15_POSTPART_DEPR	finn-b-O15_POSTPART_DEPR	Postpartum depression	Postpartum depression || ||	TRUE	igd	NA	NA	NA	NA	NA	NA	NA
rs2679865	2	105986650	-0.0148	0.0181	NA	0.4136	0.5211	G	A	Postpartum depression || id:finn-b-O15_POSTPART_DEPR	finn-b-O15_POSTPART_DEPR	Postpartum depression	Postpartum depression || ||	TRUE	igd	NA	NA	NA	NA	NA	NA	NA
rs112437808	2	106212923	-0.0777	0.0456	NA	0.0879691	0.04112	T	C	Postpartum depression || id:finn-b-O15_POSTPART_DEPR	finn-b-O15_POSTPART_DEPR	Postpartum depression	Postpartum depression || ||	TRUE	igd	NA	NA	NA	NA	NA	NA	NA
rs57942764	2	109998057	-0.044	0.1456	NA	0.7627	0.004084	T	C	Postpartum depression || id:finn-b-O15_POSTPART_DEPR	finn-b-O15_POSTPART_DEPR	Postpartum depression	Postpartum depression || ||	TRUE	igd	NA	NA	NA	NA	NA	NA	NA
rs75992825	2	114036501	-0.0555	0.0813	NA	0.4948	0.01242	T	C	Postpartum depression || id:finn-b-O15_POSTPART_DEPR	finn-b-O15_POSTPART_DEPR	Postpartum depression	Postpartum depression || ||	TRUE	igd	NA	NA	NA	NA	NA	NA	NA
rs75537541	2	133924002	0.0568	0.0612	NA	0.3536	0.02278	A	G	Postpartum depression || id:finn-b-O15_POSTPART_DEPR	finn-b-O15_POSTPART_DEPR	Postpartum depression	Postpartum depression || ||	TRUE	igd	NA	NA	NA	NA	NA	NA	NA
rs72945230	2	204908493	0.0422	0.0958	NA	0.6598	0.008669	T	G	Postpartum depression || id:finn-b-O15_POSTPART_DEPR	finn-b-O15_POSTPART_DEPR	Postpartum depression	Postpartum depression || ||	TRUE	igd	NA	NA	NA	NA	NA	NA	NA
rs148395822	2	212153925	-0.0901	0.1213	NA	0.4575	0.005571	C	T	Postpartum depression || id:finn-b-O15_POSTPART_DEPR	finn-b-O15_POSTPART_DEPR	Postpartum depression	Postpartum depression || ||	TRUE	igd	NA	NA	NA	NA	NA	NA	NA
rs72933173	2	213260640	-0.0073	0.0468	NA	0.876	0.03856	G	C	Postpartum depression || id:finn-b-O15_POSTPART_DEPR	finn-b-O15_POSTPART_DEPR	Postpartum depression	Postpartum depression || ||	TRUE	igd	NA	NA	NA	NA	NA	NA	NA
rs13023540	2	219561254	0.0432	0.074	NA	0.5596	0.01533	A	G	Postpartum depression || id:finn-b-O15_POSTPART_DEPR	finn-b-O15_POSTPART_DEPR	Postpartum depression	Postpartum depression || ||	TRUE	igd	NA	NA	NA	NA	NA	NA	NA
rs113105752	2	223201443	0.0076	0.1272	NA	0.9522	0.005461	T	C	Postpartum depression || id:finn-b-O15_POSTPART_DEPR	finn-b-O15_POSTPART_DEPR	Postpartum depression	Postpartum depression || ||	TRUE	igd	NA	NA	NA	NA	NA	NA	NA
rs12475434	2	223378955	0.2056	0.1302	NA	0.1142	0.004959	C	A	Postpartum depression || id:finn-b-O15_POSTPART_DEPR	finn-b-O15_POSTPART_DEPR	Postpartum depression	Postpartum depression || ||	TRUE	igd	NA	NA	NA	NA	NA	NA	NA
rs7421379	2	225822764	-0.0179	0.0191	NA	0.3481	0.664	C	T	Postpartum depression || id:finn-b-O15_POSTPART_DEPR	finn-b-O15_POSTPART_DEPR	Postpartum depression	Postpartum depression || ||	TRUE	igd	NA	NA	NA	NA	NA	NA	NA
rs7568489	2	226211007	0.011	0.0211	NA	0.6032	0.2433	C	T	Postpartum depression || id:finn-b-O15_POSTPART_DEPR	finn-b-O15_POSTPART_DEPR	Postpartum depression	Postpartum depression || ||	TRUE	igd	NA	NA	NA	NA	NA	NA	NA
rs75857246	2	227216938	-0.0349	0.0465	NA	0.4537	0.03959	T	C	Postpartum depression || id:finn-b-O15_POSTPART_DEPR	finn-b-O15_POSTPART_DEPR	Postpartum depression	Postpartum depression || ||	TRUE	igd	NA	NA	NA	NA	NA	NA	NA
rs34627141	2	171922537	0.0078	0.0191	NA	0.681201	0.3379	T	C	Postpartum depression || id:finn-b-O15_POSTPART_DEPR	finn-b-O15_POSTPART_DEPR	Postpartum depression	Postpartum depression || ||	TRUE	igd	NA	NA	NA	NA	NA	NA	NA
rs78763949	2	174228496	0.0781	0.0576	NA	0.1757	0.0259	T	C	Postpartum depression || id:finn-b-O15_POSTPART_DEPR	finn-b-O15_POSTPART_DEPR	Postpartum depression	Postpartum depression || ||	TRUE	igd	NA	NA	NA	NA	NA	NA	NA
rs74459416	2	174250607	-0.0985	0.0661	NA	0.1364	0.01939	A	G	Postpartum depression || id:finn-b-O15_POSTPART_DEPR	finn-b-O15_POSTPART_DEPR	Postpartum depression	Postpartum depression || ||	TRUE	igd	NA	NA	NA	NA	NA	NA	NA
rs146313664	2	197515373	0.019	0.1351	NA	0.888	0.00452	T	C	Postpartum depression || id:finn-b-O15_POSTPART_DEPR	finn-b-O15_POSTPART_DEPR	Postpartum depression	Postpartum depression || ||	TRUE	igd	NA	NA	NA	NA	NA	NA	NA
rs141898095	2	206120480	0.0404	0.0479	NA	0.3994	0.03669	C	G	Postpartum depression || id:finn-b-O15_POSTPART_DEPR	finn-b-O15_POSTPART_DEPR	Postpartum depression	Postpartum depression || ||	TRUE	igd	NA	NA	NA	NA	NA	NA	NA
rs62195936	2	207287458	-0.0695	0.0737	NA	0.3453	0.01573	C	T	Postpartum depression || id:finn-b-O15_POSTPART_DEPR	finn-b-O15_POSTPART_DEPR	Postpartum depression	Postpartum depression || ||	TRUE	igd	NA	NA	NA	NA	NA	NA	NA
rs150943136	2	208929773	-0.1694	0.1501	NA	0.2591	0.003731	T	C	Postpartum depression || id:finn-b-O15_POSTPART_DEPR	finn-b-O15_POSTPART_DEPR	Postpartum depression	Postpartum depression || ||	TRUE	igd	NA	NA	NA	NA	NA	NA	NA
rs7558117	2	120999234	0.041	0.0222	NA	0.06531	0.2077	C	G	Postpartum depression || id:finn-b-O15_POSTPART_DEPR	finn-b-O15_POSTPART_DEPR	Postpartum depression	Postpartum depression || ||	TRUE	igd	NA	NA	NA	NA	NA	NA	NA
rs114958488	2	121381574	-0.0268	0.1248	NA	0.8299	0.005428	G	C	Postpartum depression || id:finn-b-O15_POSTPART_DEPR	finn-b-O15_POSTPART_DEPR	Postpartum depression	Postpartum depression || ||	TRUE	igd	NA	NA	NA	NA	NA	NA	NA
rs150674662	2	122911880	-0.0122	0.0561	NA	0.8279	0.02689	A	G	Postpartum depression || id:finn-b-O15_POSTPART_DEPR	finn-b-O15_POSTPART_DEPR	Postpartum depression	Postpartum depression || ||	TRUE	igd	NA	NA	NA	NA	NA	NA	NA
rs13393678	2	122976995	0.0294	0.0486	NA	0.5456	0.0353	G	A	Postpartum depression || id:finn-b-O15_POSTPART_DEPR	finn-b-O15_POSTPART_DEPR	Postpartum depression	Postpartum depression || ||	TRUE	igd	NA	NA	NA	NA	NA	NA	NA
rs11122889	2	123038557	0.022	0.0251	NA	0.3807	0.1543	A	G	Postpartum depression || id:finn-b-O15_POSTPART_DEPR	finn-b-O15_POSTPART_DEPR	Postpartum depression	Postpartum depression || ||	TRUE	igd	NA	NA	NA	NA	NA	NA	NA
rs112204301	2	123049106	0.2287	0.1237	NA	0.0644199	0.00527	A	T	Postpartum depression || id:finn-b-O15_POSTPART_DEPR	finn-b-O15_POSTPART_DEPR	Postpartum depression	Postpartum depression || ||	TRUE	igd	NA	NA	NA	NA	NA	NA	NA
rs80125857	2	175108663	0.1176	0.1257	NA	0.3494	0.005492	C	T	Postpartum depression || id:finn-b-O15_POSTPART_DEPR	finn-b-O15_POSTPART_DEPR	Postpartum depression	Postpartum depression || ||	TRUE	igd	NA	NA	NA	NA	NA	NA	NA
rs77974540	2	176298368	0.0733	0.0786	NA	0.3509	0.01433	T	C	Postpartum depression || id:finn-b-O15_POSTPART_DEPR	finn-b-O15_POSTPART_DEPR	Postpartum depression	Postpartum depression || ||	TRUE	igd	NA	NA	NA	NA	NA	NA	NA
rs78987886	2	176680522	0.0007	0.1894	NA	0.9972	0.002443	C	T	Postpartum depression || id:finn-b-O15_POSTPART_DEPR	finn-b-O15_POSTPART_DEPR	Postpartum depression	Postpartum depression || ||	TRUE	igd	NA	NA	NA	NA	NA	NA	NA
rs79903578	2	176931248	0.0046	0.0348	NA	0.8959	0.07279	T	G	Postpartum depression || id:finn-b-O15_POSTPART_DEPR	finn-b-O15_POSTPART_DEPR	Postpartum depression	Postpartum depression || ||	TRUE	igd	NA	NA	NA	NA	NA	NA	NA
rs77947921	2	178571207	-0.131	0.0525	NA	0.01262	0.03102	A	G	Postpartum depression || id:finn-b-O15_POSTPART_DEPR	finn-b-O15_POSTPART_DEPR	Postpartum depression	Postpartum depression || ||	TRUE	igd	NA	NA	NA	NA	NA	NA	NA
rs142647865	2	179133056	-0.135	0.096	NA	0.1597	0.009145	A	G	Postpartum depression || id:finn-b-O15_POSTPART_DEPR	finn-b-O15_POSTPART_DEPR	Postpartum depression	Postpartum depression || ||	TRUE	igd	NA	NA	NA	NA	NA	NA	NA
rs12466855	2	180663444	-0.0289	0.0392	NA	0.4612	0.0571	G	A	Postpartum depression || id:finn-b-O15_POSTPART_DEPR	finn-b-O15_POSTPART_DEPR	Postpartum depression	Postpartum depression || ||	TRUE	igd	NA	NA	NA	NA	NA	NA	NA
rs115226260	2	181617559	0.0167	0.0892	NA	0.8518	0.01077	G	A	Postpartum depression || id:finn-b-O15_POSTPART_DEPR	finn-b-O15_POSTPART_DEPR	Postpartum depression	Postpartum depression || ||	TRUE	igd	NA	NA	NA	NA	NA	NA	NA
rs11692430	2	182036071	-0.0079	0.0241	NA	0.7426	0.1697	C	T	Postpartum depression || id:finn-b-O15_POSTPART_DEPR	finn-b-O15_POSTPART_DEPR	Postpartum depression	Postpartum depression || ||	TRUE	igd	NA	NA	NA	NA	NA	NA	NA
rs13410637	2	182843604	0.0337	0.0518	NA	0.5156	0.03104	G	A	Postpartum depression || id:finn-b-O15_POSTPART_DEPR	finn-b-O15_POSTPART_DEPR	Postpartum depression	Postpartum depression || ||	TRUE	igd	NA	NA	NA	NA	NA	NA	NA
rs72900543	2	184142259	-0.0893	0.0757	NA	0.2383	0.01544	A	C	Postpartum depression || id:finn-b-O15_POSTPART_DEPR	finn-b-O15_POSTPART_DEPR	Postpartum depression	Postpartum depression || ||	TRUE	igd	NA	NA	NA	NA	NA	NA	NA
rs8176610	2	188350795	0.0655	0.0904	NA	0.4687	0.01008	T	C	Postpartum depression || id:finn-b-O15_POSTPART_DEPR	finn-b-O15_POSTPART_DEPR	Postpartum depression	Postpartum depression || ||	TRUE	igd	NA	NA	NA	NA	NA	NA	NA
rs12693541	2	190418690	0.0034	0.0288	NA	0.9058	0.8875	T	C	Postpartum depression || id:finn-b-O15_POSTPART_DEPR	finn-b-O15_POSTPART_DEPR	Postpartum depression	Postpartum depression || ||	TRUE	igd	NA	NA	NA	NA	NA	NA	NA
rs138500273	2	213142369	-0.0945	0.1304	NA	0.4684	0.004804	A	C	Postpartum depression || id:finn-b-O15_POSTPART_DEPR	finn-b-O15_POSTPART_DEPR	Postpartum depression	Postpartum depression || ||	TRUE	igd	NA	NA	NA	NA	NA	NA	NA
rs79232006	2	215940734	-0.0318	0.0377	NA	0.3996	0.06054	C	T	Postpartum depression || id:finn-b-O15_POSTPART_DEPR	finn-b-O15_POSTPART_DEPR	Postpartum depression	Postpartum depression || ||	TRUE	igd	NA	NA	NA	NA	NA	NA	NA
rs79271270	2	217468709	0.087	0.102	NA	0.3938	0.00777	A	G	Postpartum depression || id:finn-b-O15_POSTPART_DEPR	finn-b-O15_POSTPART_DEPR	Postpartum depression	Postpartum depression || ||	TRUE	igd	NA	NA	NA	NA	NA	NA	NA
rs3791944	2	218743211	0.0086	0.0461	NA	0.852	0.0416	T	A	Postpartum depression || id:finn-b-O15_POSTPART_DEPR	finn-b-O15_POSTPART_DEPR	Postpartum depression	Postpartum depression || ||	TRUE	igd	NA	NA	NA	NA	NA	NA	NA
rs115039395	2	103161516	0.0139	0.0954	NA	0.8842	0.00919	G	C	Postpartum depression || id:finn-b-O15_POSTPART_DEPR	finn-b-O15_POSTPART_DEPR	Postpartum depression	Postpartum depression || ||	TRUE	igd	NA	NA	NA	NA	NA	NA	NA
rs7560066	2	110439031	-0.0337	0.0465	NA	0.4686	0.03999	G	A	Postpartum depression || id:finn-b-O15_POSTPART_DEPR	finn-b-O15_POSTPART_DEPR	Postpartum depression	Postpartum depression || ||	TRUE	igd	NA	NA	NA	NA	NA	NA	NA
rs191239045	2	128217333	0.0119	0.0546	NA	0.8277	0.02856	C	G	Postpartum depression || id:finn-b-O15_POSTPART_DEPR	finn-b-O15_POSTPART_DEPR	Postpartum depression	Postpartum depression || ||	TRUE	igd	NA	NA	NA	NA	NA	NA	NA
rs115566428	2	129027673	-0.0317	0.0395	NA	0.4223	0.0553	A	G	Postpartum depression || id:finn-b-O15_POSTPART_DEPR	finn-b-O15_POSTPART_DEPR	Postpartum depression	Postpartum depression || ||	TRUE	igd	NA	NA	NA	NA	NA	NA	NA
rs111762176	2	230559043	0.037	0.0492	NA	0.452101	0.03469	A	C	Postpartum depression || id:finn-b-O15_POSTPART_DEPR	finn-b-O15_POSTPART_DEPR	Postpartum depression	Postpartum depression || ||	TRUE	igd	NA	NA	NA	NA	NA	NA	NA
rs145522590	2	231190803	-0.0744	0.0706	NA	0.2918	0.01717	T	C	Postpartum depression || id:finn-b-O15_POSTPART_DEPR	finn-b-O15_POSTPART_DEPR	Postpartum depression	Postpartum depression || ||	TRUE	igd	NA	NA	NA	NA	NA	NA	NA
rs1190463	2	233360051	-0.052	0.0251	NA	0.0379997	0.1542	T	A	Postpartum depression || id:finn-b-O15_POSTPART_DEPR	finn-b-O15_POSTPART_DEPR	Postpartum depression	Postpartum depression || ||	TRUE	igd	NA	NA	NA	NA	NA	NA	NA
rs116083506	2	233977999	-0.0072	0.0561	NA	0.8982	0.02694	G	C	Postpartum depression || id:finn-b-O15_POSTPART_DEPR	finn-b-O15_POSTPART_DEPR	Postpartum depression	Postpartum depression || ||	TRUE	igd	NA	NA	NA	NA	NA	NA	NA
rs12618259	2	234506921	-0.0286	0.0227	NA	0.2064	0.2015	T	A	Postpartum depression || id:finn-b-O15_POSTPART_DEPR	finn-b-O15_POSTPART_DEPR	Postpartum depression	Postpartum depression || ||	TRUE	igd	NA	NA	NA	NA	NA	NA	NA
rs78712204	2	234756641	0.1053	0.116	NA	0.3638	0.006367	A	G	Postpartum depression || id:finn-b-O15_POSTPART_DEPR	finn-b-O15_POSTPART_DEPR	Postpartum depression	Postpartum depression || ||	TRUE	igd	NA	NA	NA	NA	NA	NA	NA
rs79532872	2	235436162	-0.2164	0.0994	NA	0.0294002	0.009111	G	A	Postpartum depression || id:finn-b-O15_POSTPART_DEPR	finn-b-O15_POSTPART_DEPR	Postpartum depression	Postpartum depression || ||	TRUE	igd	NA	NA	NA	NA	NA	NA	NA
rs73998403	2	235996431	0.213	0.0875	NA	0.0149101	0.01112	T	C	Postpartum depression || id:finn-b-O15_POSTPART_DEPR	finn-b-O15_POSTPART_DEPR	Postpartum depression	Postpartum depression || ||	TRUE	igd	NA	NA	NA	NA	NA	NA	NA
rs72987019	2	236808282	0.1105	0.0808	NA	0.1714	0.01337	G	A	Postpartum depression || id:finn-b-O15_POSTPART_DEPR	finn-b-O15_POSTPART_DEPR	Postpartum depression	Postpartum depression || ||	TRUE	igd	NA	NA	NA	NA	NA	NA	NA
rs141957411	2	237604243	0.1066	0.0875	NA	0.2227	0.01098	T	G	Postpartum depression || id:finn-b-O15_POSTPART_DEPR	finn-b-O15_POSTPART_DEPR	Postpartum depression	Postpartum depression || ||	TRUE	igd	NA	NA	NA	NA	NA	NA	NA
rs78179953	2	239486309	0.0108	0.0678	NA	0.8739	0.01839	G	A	Postpartum depression || id:finn-b-O15_POSTPART_DEPR	finn-b-O15_POSTPART_DEPR	Postpartum depression	Postpartum depression || ||	TRUE	igd	NA	NA	NA	NA	NA	NA	NA
rs111537279	2	239869067	-0.0098	0.0655	NA	0.8812	0.01982	A	G	Postpartum depression || id:finn-b-O15_POSTPART_DEPR	finn-b-O15_POSTPART_DEPR	Postpartum depression	Postpartum depression || ||	TRUE	igd	NA	NA	NA	NA	NA	NA	NA
rs62189266	2	239958853	-0.0045	0.0203	NA	0.8238	0.277	G	A	Postpartum depression || id:finn-b-O15_POSTPART_DEPR	finn-b-O15_POSTPART_DEPR	Postpartum depression	Postpartum depression || ||	TRUE	igd	NA	NA	NA	NA	NA	NA	NA
rs2708189	2	240455615	-0.0081	0.022	NA	0.7126	0.7785	C	T	Postpartum depression || id:finn-b-O15_POSTPART_DEPR	finn-b-O15_POSTPART_DEPR	Postpartum depression	Postpartum depression || ||	TRUE	igd	NA	NA	NA	NA	NA	NA	NA
rs73999882	2	241360171	0.2256	0.1893	NA	0.2334	0.002434	A	G	Postpartum depression || id:finn-b-O15_POSTPART_DEPR	finn-b-O15_POSTPART_DEPR	Postpartum depression	Postpartum depression || ||	TRUE	igd	NA	NA	NA	NA	NA	NA	NA
rs138897331	2	242158853	-0.0001	0.069	NA	0.9994	0.01803	T	C	Postpartum depression || id:finn-b-O15_POSTPART_DEPR	finn-b-O15_POSTPART_DEPR	Postpartum depression	Postpartum depression || ||	TRUE	igd	NA	NA	NA	NA	NA	NA	NA
rs55767645	2	242999350	-0.0238	0.0246	NA	0.3326	0.1503	A	G	Postpartum depression || id:finn-b-O15_POSTPART_DEPR	finn-b-O15_POSTPART_DEPR	Postpartum depression	Postpartum depression || ||	TRUE	igd	NA	NA	NA	NA	NA	NA	NA
rs68006598	3	1690947	-0.0533	0.0426	NA	0.211	0.05009	T	C	Postpartum depression || id:finn-b-O15_POSTPART_DEPR	finn-b-O15_POSTPART_DEPR	Postpartum depression	Postpartum depression || ||	TRUE	igd	NA	NA	NA	NA	NA	NA	NA
rs116529665	3	1743558	-0.0802	0.0461	NA	0.0818804	0.04013	C	G	Postpartum depression || id:finn-b-O15_POSTPART_DEPR	finn-b-O15_POSTPART_DEPR	Postpartum depression	Postpartum depression || ||	TRUE	igd	NA	NA	NA	NA	NA	NA	NA
rs72962758	2	225502646	-0.1479	0.0979	NA	0.1308	0.009029	A	T	Postpartum depression || id:finn-b-O15_POSTPART_DEPR	finn-b-O15_POSTPART_DEPR	Postpartum depression	Postpartum depression || ||	TRUE	igd	NA	NA	NA	NA	NA	NA	NA
rs72684642	14	46603468	0.0692	0.0929	NA	0.4559	0.01002	G	A	Postpartum depression || id:finn-b-O15_POSTPART_DEPR	finn-b-O15_POSTPART_DEPR	Postpartum depression	Postpartum depression || ||	TRUE	igd	NA	NA	NA	NA	NA	NA	NA
rs146872882	14	53162015	-0.3183	0.1227	NA	0.00947393	0.005932	T	C	Postpartum depression || id:finn-b-O15_POSTPART_DEPR	finn-b-O15_POSTPART_DEPR	Postpartum depression	Postpartum depression || ||	TRUE	igd	NA	NA	NA	NA	NA	NA	NA
rs4901535	14	55200037	-0.0139	0.02	NA	0.488599	0.7155	A	G	Postpartum depression || id:finn-b-O15_POSTPART_DEPR	finn-b-O15_POSTPART_DEPR	Postpartum depression	Postpartum depression || ||	TRUE	igd	NA	NA	NA	NA	NA	NA	NA
rs7151969	14	97143227	-0.0377	0.0382	NA	0.3236	0.05881	T	C	Postpartum depression || id:finn-b-O15_POSTPART_DEPR	finn-b-O15_POSTPART_DEPR	Postpartum depression	Postpartum depression || ||	TRUE	igd	NA	NA	NA	NA	NA	NA	NA
rs11627783	14	104566912	-0.0076	0.0294	NA	0.7951	0.1059	T	C	Postpartum depression || id:finn-b-O15_POSTPART_DEPR	finn-b-O15_POSTPART_DEPR	Postpartum depression	Postpartum depression || ||	TRUE	igd	NA	NA	NA	NA	NA	NA	NA
rs75067214	15	31734314	0.0624	0.0885	NA	0.4806	0.01085	A	G	Postpartum depression || id:finn-b-O15_POSTPART_DEPR	finn-b-O15_POSTPART_DEPR	Postpartum depression	Postpartum depression || ||	TRUE	igd	NA	NA	NA	NA	NA	NA	NA
rs112924739	15	52452172	0.1648	0.134	NA	0.2185	0.004558	A	T	Postpartum depression || id:finn-b-O15_POSTPART_DEPR	finn-b-O15_POSTPART_DEPR	Postpartum depression	Postpartum depression || ||	TRUE	igd	NA	NA	NA	NA	NA	NA	NA
rs12899909	15	54410399	0.0549	0.0256	NA	0.0319301	0.1439	T	G	Postpartum depression || id:finn-b-O15_POSTPART_DEPR	finn-b-O15_POSTPART_DEPR	Postpartum depression	Postpartum depression || ||	TRUE	igd	NA	NA	NA	NA	NA	NA	NA
rs76417225	15	54989795	-0.0032	0.0287	NA	0.9107	0.1091	A	G	Postpartum depression || id:finn-b-O15_POSTPART_DEPR	finn-b-O15_POSTPART_DEPR	Postpartum depression	Postpartum depression || ||	TRUE	igd	NA	NA	NA	NA	NA	NA	NA
rs142999174	15	57798898	-0.0167	0.0582	NA	0.7738	0.02493	T	C	Postpartum depression || id:finn-b-O15_POSTPART_DEPR	finn-b-O15_POSTPART_DEPR	Postpartum depression	Postpartum depression || ||	TRUE	igd	NA	NA	NA	NA	NA	NA	NA
rs1908194	15	57854510	-0.0026	0.0225	NA	0.907	0.7962	A	G	Postpartum depression || id:finn-b-O15_POSTPART_DEPR	finn-b-O15_POSTPART_DEPR	Postpartum depression	Postpartum depression || ||	TRUE	igd	NA	NA	NA	NA	NA	NA	NA
rs12708492	15	67467541	0.0072	0.0181	NA	0.6899	0.487	C	T	Postpartum depression || id:finn-b-O15_POSTPART_DEPR	finn-b-O15_POSTPART_DEPR	Postpartum depression	Postpartum depression || ||	TRUE	igd	NA	NA	NA	NA	NA	NA	NA
rs74454537	15	71126901	-0.0683	0.0536	NA	0.2023	0.02967	A	G	Postpartum depression || id:finn-b-O15_POSTPART_DEPR	finn-b-O15_POSTPART_DEPR	Postpartum depression	Postpartum depression || ||	TRUE	igd	NA	NA	NA	NA	NA	NA	NA
rs11634405	15	72084693	-0.0006	0.0188	NA	0.9734	0.6397	G	A	Postpartum depression || id:finn-b-O15_POSTPART_DEPR	finn-b-O15_POSTPART_DEPR	Postpartum depression	Postpartum depression || ||	TRUE	igd	NA	NA	NA	NA	NA	NA	NA
rs117683701	15	78374623	-0.0655	0.0539	NA	0.2244	0.02787	A	G	Postpartum depression || id:finn-b-O15_POSTPART_DEPR	finn-b-O15_POSTPART_DEPR	Postpartum depression	Postpartum depression || ||	TRUE	igd	NA	NA	NA	NA	NA	NA	NA
rs3917158	14	76444469	-0.0138	0.0265	NA	0.6025	0.865	C	T	Postpartum depression || id:finn-b-O15_POSTPART_DEPR	finn-b-O15_POSTPART_DEPR	Postpartum depression	Postpartum depression || ||	TRUE	igd	NA	NA	NA	NA	NA	NA	NA
rs187966168	14	100158677	0.1181	0.0984	NA	0.2299	0.008419	G	A	Postpartum depression || id:finn-b-O15_POSTPART_DEPR	finn-b-O15_POSTPART_DEPR	Postpartum depression	Postpartum depression || ||	TRUE	igd	NA	NA	NA	NA	NA	NA	NA
rs55780167	14	103565177	0.067	0.0611	NA	0.2729	0.02279	A	C	Postpartum depression || id:finn-b-O15_POSTPART_DEPR	finn-b-O15_POSTPART_DEPR	Postpartum depression	Postpartum depression || ||	TRUE	igd	NA	NA	NA	NA	NA	NA	NA
rs7494865	15	23831718	0.0122	0.0945	NA	0.897	0.9902	T	C	Postpartum depression || id:finn-b-O15_POSTPART_DEPR	finn-b-O15_POSTPART_DEPR	Postpartum depression	Postpartum depression || ||	TRUE	igd	NA	NA	NA	NA	NA	NA	NA
rs79988046	15	25143679	0.0267	0.0279	NA	0.3389	0.1191	A	G	Postpartum depression || id:finn-b-O15_POSTPART_DEPR	finn-b-O15_POSTPART_DEPR	Postpartum depression	Postpartum depression || ||	TRUE	igd	NA	NA	NA	NA	NA	NA	NA
rs7169770	15	51493019	0.0196	0.0203	NA	0.3343	0.2719	A	G	Postpartum depression || id:finn-b-O15_POSTPART_DEPR	finn-b-O15_POSTPART_DEPR	Postpartum depression	Postpartum depression || ||	TRUE	igd	NA	NA	NA	NA	NA	NA	NA
rs117386336	15	58568077	0.0566	0.0658	NA	0.3899	0.01957	T	G	Postpartum depression || id:finn-b-O15_POSTPART_DEPR	finn-b-O15_POSTPART_DEPR	Postpartum depression	Postpartum depression || ||	TRUE	igd	NA	NA	NA	NA	NA	NA	NA
rs78416664	14	80026561	0.056	0.0725	NA	0.4398	0.0162	G	C	Postpartum depression || id:finn-b-O15_POSTPART_DEPR	finn-b-O15_POSTPART_DEPR	Postpartum depression	Postpartum depression || ||	TRUE	igd	NA	NA	NA	NA	NA	NA	NA
rs149862040	14	82302902	-0.1394	0.1189	NA	0.2409	0.005993	G	A	Postpartum depression || id:finn-b-O15_POSTPART_DEPR	finn-b-O15_POSTPART_DEPR	Postpartum depression	Postpartum depression || ||	TRUE	igd	NA	NA	NA	NA	NA	NA	NA
rs61984190	14	84814188	0.0142	0.0344	NA	0.680899	0.07386	A	C	Postpartum depression || id:finn-b-O15_POSTPART_DEPR	finn-b-O15_POSTPART_DEPR	Postpartum depression	Postpartum depression || ||	TRUE	igd	NA	NA	NA	NA	NA	NA	NA
rs55967149	14	94855115	-0.0447	0.0296	NA	0.1313	0.1032	C	T	Postpartum depression || id:finn-b-O15_POSTPART_DEPR	finn-b-O15_POSTPART_DEPR	Postpartum depression	Postpartum depression || ||	TRUE	igd	NA	NA	NA	NA	NA	NA	NA
rs150508140	14	54261067	-0.1334	0.1962	NA	0.4965	0.002411	G	C	Postpartum depression || id:finn-b-O15_POSTPART_DEPR	finn-b-O15_POSTPART_DEPR	Postpartum depression	Postpartum depression || ||	TRUE	igd	NA	NA	NA	NA	NA	NA	NA
rs117394010	14	55156172	0.0127	0.0466	NA	0.7848	0.03889	G	A	Postpartum depression || id:finn-b-O15_POSTPART_DEPR	finn-b-O15_POSTPART_DEPR	Postpartum depression	Postpartum depression || ||	TRUE	igd	NA	NA	NA	NA	NA	NA	NA
rs114009723	14	55998360	0.246	0.1737	NA	0.1566	0.002711	G	A	Postpartum depression || id:finn-b-O15_POSTPART_DEPR	finn-b-O15_POSTPART_DEPR	Postpartum depression	Postpartum depression || ||	TRUE	igd	NA	NA	NA	NA	NA	NA	NA
rs241517	14	56566932	-0.0064	0.0192	NA	0.741	0.6651	A	G	Postpartum depression || id:finn-b-O15_POSTPART_DEPR	finn-b-O15_POSTPART_DEPR	Postpartum depression	Postpartum depression || ||	TRUE	igd	NA	NA	NA	NA	NA	NA	NA
rs117051014	14	82250541	0.1729	0.0889	NA	0.05188	0.01102	A	G	Postpartum depression || id:finn-b-O15_POSTPART_DEPR	finn-b-O15_POSTPART_DEPR	Postpartum depression	Postpartum depression || ||	TRUE	igd	NA	NA	NA	NA	NA	NA	NA
rs79250170	14	82268455	-0.1541	0.1123	NA	0.17	0.007116	G	A	Postpartum depression || id:finn-b-O15_POSTPART_DEPR	finn-b-O15_POSTPART_DEPR	Postpartum depression	Postpartum depression || ||	TRUE	igd	NA	NA	NA	NA	NA	NA	NA
rs149940703	14	84491337	0.0268	0.0408	NA	0.511	0.05156	T	C	Postpartum depression || id:finn-b-O15_POSTPART_DEPR	finn-b-O15_POSTPART_DEPR	Postpartum depression	Postpartum depression || ||	TRUE	igd	NA	NA	NA	NA	NA	NA	NA
rs146544140	14	85620279	0.071	0.114	NA	0.5337	0.006855	G	A	Postpartum depression || id:finn-b-O15_POSTPART_DEPR	finn-b-O15_POSTPART_DEPR	Postpartum depression	Postpartum depression || ||	TRUE	igd	NA	NA	NA	NA	NA	NA	NA
rs147338312	14	87287547	0.0381	0.0562	NA	0.4978	0.02592	T	C	Postpartum depression || id:finn-b-O15_POSTPART_DEPR	finn-b-O15_POSTPART_DEPR	Postpartum depression	Postpartum depression || ||	TRUE	igd	NA	NA	NA	NA	NA	NA	NA
rs474932	12	119950367	0.0172	0.0181	NA	0.3425	0.5496	C	T	Postpartum depression || id:finn-b-O15_POSTPART_DEPR	finn-b-O15_POSTPART_DEPR	Postpartum depression	Postpartum depression || ||	TRUE	igd	NA	NA	NA	NA	NA	NA	NA
rs117093517	12	122518243	-0.055	0.045	NA	0.2216	0.04301	G	A	Postpartum depression || id:finn-b-O15_POSTPART_DEPR	finn-b-O15_POSTPART_DEPR	Postpartum depression	Postpartum depression || ||	TRUE	igd	NA	NA	NA	NA	NA	NA	NA
rs148542635	12	121378466	-0.0213	0.0451	NA	0.6369	0.04139	A	G	Postpartum depression || id:finn-b-O15_POSTPART_DEPR	finn-b-O15_POSTPART_DEPR	Postpartum depression	Postpartum depression || ||	TRUE	igd	NA	NA	NA	NA	NA	NA	NA
rs885038	13	91146338	-0.0284	0.0465	NA	0.5404	0.03986	G	A	Postpartum depression || id:finn-b-O15_POSTPART_DEPR	finn-b-O15_POSTPART_DEPR	Postpartum depression	Postpartum depression || ||	TRUE	igd	NA	NA	NA	NA	NA	NA	NA
rs77311051	13	95512245	-0.102	0.1256	NA	0.4166	0.005586	T	C	Postpartum depression || id:finn-b-O15_POSTPART_DEPR	finn-b-O15_POSTPART_DEPR	Postpartum depression	Postpartum depression || ||	TRUE	igd	NA	NA	NA	NA	NA	NA	NA
rs79508441	13	98995693	-0.0371	0.0344	NA	0.2803	0.07477	T	C	Postpartum depression || id:finn-b-O15_POSTPART_DEPR	finn-b-O15_POSTPART_DEPR	Postpartum depression	Postpartum depression || ||	TRUE	igd	NA	NA	NA	NA	NA	NA	NA
rs117817230	13	102485936	0.0187	0.0415	NA	0.6524	0.05019	C	T	Postpartum depression || id:finn-b-O15_POSTPART_DEPR	finn-b-O15_POSTPART_DEPR	Postpartum depression	Postpartum depression || ||	TRUE	igd	NA	NA	NA	NA	NA	NA	NA
rs11620240	13	110544217	0.0578	0.0677	NA	0.3931	0.01871	T	C	Postpartum depression || id:finn-b-O15_POSTPART_DEPR	finn-b-O15_POSTPART_DEPR	Postpartum depression	Postpartum depression || ||	TRUE	igd	NA	NA	NA	NA	NA	NA	NA
rs146783469	14	60859899	0.2249	0.1819	NA	0.2164	0.002683	G	A	Postpartum depression || id:finn-b-O15_POSTPART_DEPR	finn-b-O15_POSTPART_DEPR	Postpartum depression	Postpartum depression || ||	TRUE	igd	NA	NA	NA	NA	NA	NA	NA
rs72714403	14	65807800	0.0474	0.0338	NA	0.161	0.07832	A	C	Postpartum depression || id:finn-b-O15_POSTPART_DEPR	finn-b-O15_POSTPART_DEPR	Postpartum depression	Postpartum depression || ||	TRUE	igd	NA	NA	NA	NA	NA	NA	NA
rs78371621	14	65818824	0.0055	0.0763	NA	0.9422	0.01557	A	G	Postpartum depression || id:finn-b-O15_POSTPART_DEPR	finn-b-O15_POSTPART_DEPR	Postpartum depression	Postpartum depression || ||	TRUE	igd	NA	NA	NA	NA	NA	NA	NA
rs117178188	14	70534580	0.0819	0.1381	NA	0.5532	0.004474	T	C	Postpartum depression || id:finn-b-O15_POSTPART_DEPR	finn-b-O15_POSTPART_DEPR	Postpartum depression	Postpartum depression || ||	TRUE	igd	NA	NA	NA	NA	NA	NA	NA
rs61978924	14	75914343	0.1003	0.0865	NA	0.2463	0.01131	T	G	Postpartum depression || id:finn-b-O15_POSTPART_DEPR	finn-b-O15_POSTPART_DEPR	Postpartum depression	Postpartum depression || ||	TRUE	igd	NA	NA	NA	NA	NA	NA	NA
rs6575657	14	98762540	0.0033	0.019	NA	0.8624	0.3417	G	T	Postpartum depression || id:finn-b-O15_POSTPART_DEPR	finn-b-O15_POSTPART_DEPR	Postpartum depression	Postpartum depression || ||	TRUE	igd	NA	NA	NA	NA	NA	NA	NA
rs73139326	12	77565912	0.0092	0.094	NA	0.9222	0.009052	A	G	Postpartum depression || id:finn-b-O15_POSTPART_DEPR	finn-b-O15_POSTPART_DEPR	Postpartum depression	Postpartum depression || ||	TRUE	igd	NA	NA	NA	NA	NA	NA	NA
rs117695493	12	86426670	-0.1	0.0858	NA	0.2438	0.01245	C	T	Postpartum depression || id:finn-b-O15_POSTPART_DEPR	finn-b-O15_POSTPART_DEPR	Postpartum depression	Postpartum depression || ||	TRUE	igd	NA	NA	NA	NA	NA	NA	NA
rs11110415	12	100936327	0.0009	0.0594	NA	0.9879	0.02409	T	C	Postpartum depression || id:finn-b-O15_POSTPART_DEPR	finn-b-O15_POSTPART_DEPR	Postpartum depression	Postpartum depression || ||	TRUE	igd	NA	NA	NA	NA	NA	NA	NA
rs619261	12	101444438	0.0187	0.0513	NA	0.715801	0.9668	C	G	Postpartum depression || id:finn-b-O15_POSTPART_DEPR	finn-b-O15_POSTPART_DEPR	Postpartum depression	Postpartum depression || ||	TRUE	igd	NA	NA	NA	NA	NA	NA	NA
rs11614359	12	103622567	-0.0386	0.0185	NA	0.0365898	0.4564	C	T	Postpartum depression || id:finn-b-O15_POSTPART_DEPR	finn-b-O15_POSTPART_DEPR	Postpartum depression	Postpartum depression || ||	TRUE	igd	NA	NA	NA	NA	NA	NA	NA
rs12820617	12	103821115	-0.0166	0.046	NA	0.717399	0.0402	G	A	Postpartum depression || id:finn-b-O15_POSTPART_DEPR	finn-b-O15_POSTPART_DEPR	Postpartum depression	Postpartum depression || ||	TRUE	igd	NA	NA	NA	NA	NA	NA	NA
rs7969218	12	105053972	0.0211	0.0315	NA	0.5023	0.09157	G	A	Postpartum depression || id:finn-b-O15_POSTPART_DEPR	finn-b-O15_POSTPART_DEPR	Postpartum depression	Postpartum depression || ||	TRUE	igd	NA	NA	NA	NA	NA	NA	NA
rs312166	12	105128367	-0.0048	0.0181	NA	0.789	0.4818	C	T	Postpartum depression || id:finn-b-O15_POSTPART_DEPR	finn-b-O15_POSTPART_DEPR	Postpartum depression	Postpartum depression || ||	TRUE	igd	NA	NA	NA	NA	NA	NA	NA
rs1565814	12	105152960	-0.0187	0.0408	NA	0.6469	0.05004	G	A	Postpartum depression || id:finn-b-O15_POSTPART_DEPR	finn-b-O15_POSTPART_DEPR	Postpartum depression	Postpartum depression || ||	TRUE	igd	NA	NA	NA	NA	NA	NA	NA
rs148955162	12	106968888	-0.1069	0.1719	NA	0.5342	0.00294	T	C	Postpartum depression || id:finn-b-O15_POSTPART_DEPR	finn-b-O15_POSTPART_DEPR	Postpartum depression	Postpartum depression || ||	TRUE	igd	NA	NA	NA	NA	NA	NA	NA
rs151228295	12	109462993	-0.0563	0.0753	NA	0.4542	0.01504	A	G	Postpartum depression || id:finn-b-O15_POSTPART_DEPR	finn-b-O15_POSTPART_DEPR	Postpartum depression	Postpartum depression || ||	TRUE	igd	NA	NA	NA	NA	NA	NA	NA
rs74826990	12	109775935	-0.0546	0.0386	NA	0.1572	0.05904	A	G	Postpartum depression || id:finn-b-O15_POSTPART_DEPR	finn-b-O15_POSTPART_DEPR	Postpartum depression	Postpartum depression || ||	TRUE	igd	NA	NA	NA	NA	NA	NA	NA
rs11608387	12	113235833	-0.018	0.0382	NA	0.6375	0.06123	C	G	Postpartum depression || id:finn-b-O15_POSTPART_DEPR	finn-b-O15_POSTPART_DEPR	Postpartum depression	Postpartum depression || ||	TRUE	igd	NA	NA	NA	NA	NA	NA	NA
rs35805306	12	119679510	-0.0656	0.0451	NA	0.1458	0.04156	A	C	Postpartum depression || id:finn-b-O15_POSTPART_DEPR	finn-b-O15_POSTPART_DEPR	Postpartum depression	Postpartum depression || ||	TRUE	igd	NA	NA	NA	NA	NA	NA	NA
rs78483612	12	15482938	0.0617	0.076	NA	0.4166	0.01477	A	G	Postpartum depression || id:finn-b-O15_POSTPART_DEPR	finn-b-O15_POSTPART_DEPR	Postpartum depression	Postpartum depression || ||	TRUE	igd	NA	NA	NA	NA	NA	NA	NA
rs73061885	12	25067826	-0.0829	0.113	NA	0.463	0.006813	C	T	Postpartum depression || id:finn-b-O15_POSTPART_DEPR	finn-b-O15_POSTPART_DEPR	Postpartum depression	Postpartum depression || ||	TRUE	igd	NA	NA	NA	NA	NA	NA	NA
rs4575373	12	26389038	-0.0045	0.0192	NA	0.8134	0.3367	A	G	Postpartum depression || id:finn-b-O15_POSTPART_DEPR	finn-b-O15_POSTPART_DEPR	Postpartum depression	Postpartum depression || ||	TRUE	igd	NA	NA	NA	NA	NA	NA	NA
rs141492838	12	41031069	0.1307	0.1591	NA	0.4114	0.003422	A	G	Postpartum depression || id:finn-b-O15_POSTPART_DEPR	finn-b-O15_POSTPART_DEPR	Postpartum depression	Postpartum depression || ||	TRUE	igd	NA	NA	NA	NA	NA	NA	NA
rs149518348	12	44129666	-0.0762	0.0541	NA	0.1586	0.02937	A	G	Postpartum depression || id:finn-b-O15_POSTPART_DEPR	finn-b-O15_POSTPART_DEPR	Postpartum depression	Postpartum depression || ||	TRUE	igd	NA	NA	NA	NA	NA	NA	NA
rs12807549	11	131401207	0.0482	0.1131	NA	0.670101	0.006435	G	T	Postpartum depression || id:finn-b-O15_POSTPART_DEPR	finn-b-O15_POSTPART_DEPR	Postpartum depression	Postpartum depression || ||	TRUE	igd	NA	NA	NA	NA	NA	NA	NA
rs112643271	11	134811667	0.0431	0.0443	NA	0.3298	0.04363	T	C	Postpartum depression || id:finn-b-O15_POSTPART_DEPR	finn-b-O15_POSTPART_DEPR	Postpartum depression	Postpartum depression || ||	TRUE	igd	NA	NA	NA	NA	NA	NA	NA
rs74708602	12	1699967	-0.0671	0.0487	NA	0.1688	0.03636	A	C	Postpartum depression || id:finn-b-O15_POSTPART_DEPR	finn-b-O15_POSTPART_DEPR	Postpartum depression	Postpartum depression || ||	TRUE	igd	NA	NA	NA	NA	NA	NA	NA
rs34091406	12	1858646	0.0282	0.0247	NA	0.255	0.158	G	A	Postpartum depression || id:finn-b-O15_POSTPART_DEPR	finn-b-O15_POSTPART_DEPR	Postpartum depression	Postpartum depression || ||	TRUE	igd	NA	NA	NA	NA	NA	NA	NA
rs74059368	12	1906764	0.0879	0.0511	NA	0.0850903	0.03327	T	C	Postpartum depression || id:finn-b-O15_POSTPART_DEPR	finn-b-O15_POSTPART_DEPR	Postpartum depression	Postpartum depression || ||	TRUE	igd	NA	NA	NA	NA	NA	NA	NA
rs10774136	12	3424940	-0.2377	0.1732	NA	0.17	0.9971	A	C	Postpartum depression || id:finn-b-O15_POSTPART_DEPR	finn-b-O15_POSTPART_DEPR	Postpartum depression	Postpartum depression || ||	TRUE	igd	NA	NA	NA	NA	NA	NA	NA
rs112345711	12	3435504	0.1172	0.098	NA	0.2319	0.008527	A	G	Postpartum depression || id:finn-b-O15_POSTPART_DEPR	finn-b-O15_POSTPART_DEPR	Postpartum depression	Postpartum depression || ||	TRUE	igd	NA	NA	NA	NA	NA	NA	NA
rs76852591	11	131498785	-0.0466	0.0846	NA	0.582	0.01162	A	G	Postpartum depression || id:finn-b-O15_POSTPART_DEPR	finn-b-O15_POSTPART_DEPR	Postpartum depression	Postpartum depression || ||	TRUE	igd	NA	NA	NA	NA	NA	NA	NA
rs7109085	11	134406309	-0.0184	0.0494	NA	0.7103	0.03542	T	C	Postpartum depression || id:finn-b-O15_POSTPART_DEPR	finn-b-O15_POSTPART_DEPR	Postpartum depression	Postpartum depression || ||	TRUE	igd	NA	NA	NA	NA	NA	NA	NA
rs11600687	11	134621010	0.0069	0.0262	NA	0.793201	0.1386	A	G	Postpartum depression || id:finn-b-O15_POSTPART_DEPR	finn-b-O15_POSTPART_DEPR	Postpartum depression	Postpartum depression || ||	TRUE	igd	NA	NA	NA	NA	NA	NA	NA
rs11064335	12	6841813	-0.0019	0.0346	NA	0.956	0.07499	G	A	Postpartum depression || id:finn-b-O15_POSTPART_DEPR	finn-b-O15_POSTPART_DEPR	Postpartum depression	Postpartum depression || ||	TRUE	igd	NA	NA	NA	NA	NA	NA	NA
rs73258637	12	10306661	0.0055	0.0526	NA	0.9162	0.0303	G	A	Postpartum depression || id:finn-b-O15_POSTPART_DEPR	finn-b-O15_POSTPART_DEPR	Postpartum depression	Postpartum depression || ||	TRUE	igd	NA	NA	NA	NA	NA	NA	NA
rs2588355	12	10837542	0.0881	0.0511	NA	0.0845902	0.9675	C	A	Postpartum depression || id:finn-b-O15_POSTPART_DEPR	finn-b-O15_POSTPART_DEPR	Postpartum depression	Postpartum depression || ||	TRUE	igd	NA	NA	NA	NA	NA	NA	NA
rs718150	12	39512724	-0.0271	0.0182	NA	0.1371	0.571	G	A	Postpartum depression || id:finn-b-O15_POSTPART_DEPR	finn-b-O15_POSTPART_DEPR	Postpartum depression	Postpartum depression || ||	TRUE	igd	NA	NA	NA	NA	NA	NA	NA
rs113824862	12	43086017	0.054	0.0605	NA	0.3719	0.02272	G	A	Postpartum depression || id:finn-b-O15_POSTPART_DEPR	finn-b-O15_POSTPART_DEPR	Postpartum depression	Postpartum depression || ||	TRUE	igd	NA	NA	NA	NA	NA	NA	NA
rs148159681	11	40910135	-0.1619	0.1611	NA	0.3148	0.003419	C	T	Postpartum depression || id:finn-b-O15_POSTPART_DEPR	finn-b-O15_POSTPART_DEPR	Postpartum depression	Postpartum depression || ||	TRUE	igd	NA	NA	NA	NA	NA	NA	NA
rs78727639	11	46326752	0.0422	0.0805	NA	0.6	0.01298	A	G	Postpartum depression || id:finn-b-O15_POSTPART_DEPR	finn-b-O15_POSTPART_DEPR	Postpartum depression	Postpartum depression || ||	TRUE	igd	NA	NA	NA	NA	NA	NA	NA
rs80203738	11	46820817	-0.0192	0.0827	NA	0.8169	0.01214	A	G	Postpartum depression || id:finn-b-O15_POSTPART_DEPR	finn-b-O15_POSTPART_DEPR	Postpartum depression	Postpartum depression || ||	TRUE	igd	NA	NA	NA	NA	NA	NA	NA
rs77547514	11	55813623	-0.0784	0.0615	NA	0.2022	0.02397	C	T	Postpartum depression || id:finn-b-O15_POSTPART_DEPR	finn-b-O15_POSTPART_DEPR	Postpartum depression	Postpartum depression || ||	TRUE	igd	NA	NA	NA	NA	NA	NA	NA
rs117658855	11	56230245	0.0606	0.0428	NA	0.1571	0.04707	T	C	Postpartum depression || id:finn-b-O15_POSTPART_DEPR	finn-b-O15_POSTPART_DEPR	Postpartum depression	Postpartum depression || ||	TRUE	igd	NA	NA	NA	NA	NA	NA	NA
rs11821650	11	79812112	0.0417	0.0602	NA	0.4891	0.02348	A	G	Postpartum depression || id:finn-b-O15_POSTPART_DEPR	finn-b-O15_POSTPART_DEPR	Postpartum depression	Postpartum depression || ||	TRUE	igd	NA	NA	NA	NA	NA	NA	NA
rs75574316	11	92861110	0.0944	0.0758	NA	0.2125	0.0144	C	G	Postpartum depression || id:finn-b-O15_POSTPART_DEPR	finn-b-O15_POSTPART_DEPR	Postpartum depression	Postpartum depression || ||	TRUE	igd	NA	NA	NA	NA	NA	NA	NA
rs56157454	11	93898069	-0.0291	0.0264	NA	0.2706	0.1353	C	T	Postpartum depression || id:finn-b-O15_POSTPART_DEPR	finn-b-O15_POSTPART_DEPR	Postpartum depression	Postpartum depression || ||	TRUE	igd	NA	NA	NA	NA	NA	NA	NA
rs143557535	12	30101347	-0.0045	0.1084	NA	0.9668	0.007265	A	T	Postpartum depression || id:finn-b-O15_POSTPART_DEPR	finn-b-O15_POSTPART_DEPR	Postpartum depression	Postpartum depression || ||	TRUE	igd	NA	NA	NA	NA	NA	NA	NA
rs73097990	12	31139260	-0.0466	0.0317	NA	0.1412	0.09018	A	G	Postpartum depression || id:finn-b-O15_POSTPART_DEPR	finn-b-O15_POSTPART_DEPR	Postpartum depression	Postpartum depression || ||	TRUE	igd	NA	NA	NA	NA	NA	NA	NA
rs143301877	12	31179179	0.0192	0.0325	NA	0.5547	0.08558	T	C	Postpartum depression || id:finn-b-O15_POSTPART_DEPR	finn-b-O15_POSTPART_DEPR	Postpartum depression	Postpartum depression || ||	TRUE	igd	NA	NA	NA	NA	NA	NA	NA
rs191813978	12	57785947	0.0142	0.0501	NA	0.776101	0.03295	A	G	Postpartum depression || id:finn-b-O15_POSTPART_DEPR	finn-b-O15_POSTPART_DEPR	Postpartum depression	Postpartum depression || ||	TRUE	igd	NA	NA	NA	NA	NA	NA	NA
rs512490	12	57870648	0.1825	0.0555	NA	0.001008	0.9717	G	A	Postpartum depression || id:finn-b-O15_POSTPART_DEPR	finn-b-O15_POSTPART_DEPR	Postpartum depression	Postpartum depression || ||	TRUE	igd	NA	NA	NA	NA	NA	NA	NA
rs1918957	12	80948532	0.0313	0.0323	NA	0.3316	0.08562	C	T	Postpartum depression || id:finn-b-O15_POSTPART_DEPR	finn-b-O15_POSTPART_DEPR	Postpartum depression	Postpartum depression || ||	TRUE	igd	NA	NA	NA	NA	NA	NA	NA
rs117282841	12	108746651	-0.0638	0.3425	NA	0.8522	0.0008204	T	C	Postpartum depression || id:finn-b-O15_POSTPART_DEPR	finn-b-O15_POSTPART_DEPR	Postpartum depression	Postpartum depression || ||	TRUE	igd	NA	NA	NA	NA	NA	NA	NA
rs73207435	12	114318801	-0.033	0.056	NA	0.5565	0.02703	C	G	Postpartum depression || id:finn-b-O15_POSTPART_DEPR	finn-b-O15_POSTPART_DEPR	Postpartum depression	Postpartum depression || ||	TRUE	igd	NA	NA	NA	NA	NA	NA	NA
rs1995170	12	115949908	-0.0421	0.0535	NA	0.4306	0.9697	G	C	Postpartum depression || id:finn-b-O15_POSTPART_DEPR	finn-b-O15_POSTPART_DEPR	Postpartum depression	Postpartum depression || ||	TRUE	igd	NA	NA	NA	NA	NA	NA	NA
rs145765947	12	117537328	-0.1632	0.2263	NA	0.4708	0.001632	T	C	Postpartum depression || id:finn-b-O15_POSTPART_DEPR	finn-b-O15_POSTPART_DEPR	Postpartum depression	Postpartum depression || ||	TRUE	igd	NA	NA	NA	NA	NA	NA	NA
rs117924752	12	119256720	0.0312	0.0428	NA	0.4656	0.04729	C	T	Postpartum depression || id:finn-b-O15_POSTPART_DEPR	finn-b-O15_POSTPART_DEPR	Postpartum depression	Postpartum depression || ||	TRUE	igd	NA	NA	NA	NA	NA	NA	NA
rs17814476	12	71193791	-0.0393	0.0556	NA	0.4802	0.02694	C	G	Postpartum depression || id:finn-b-O15_POSTPART_DEPR	finn-b-O15_POSTPART_DEPR	Postpartum depression	Postpartum depression || ||	TRUE	igd	NA	NA	NA	NA	NA	NA	NA
rs151310022	12	73237609	0.0144	0.135	NA	0.9152	0.004554	A	G	Postpartum depression || id:finn-b-O15_POSTPART_DEPR	finn-b-O15_POSTPART_DEPR	Postpartum depression	Postpartum depression || ||	TRUE	igd	NA	NA	NA	NA	NA	NA	NA
rs7302259	12	94032691	0.0042	0.0296	NA	0.887	0.1041	T	C	Postpartum depression || id:finn-b-O15_POSTPART_DEPR	finn-b-O15_POSTPART_DEPR	Postpartum depression	Postpartum depression || ||	TRUE	igd	NA	NA	NA	NA	NA	NA	NA
rs12819564	12	98082544	0.1799	0.1056	NA	0.0884504	0.007264	G	C	Postpartum depression || id:finn-b-O15_POSTPART_DEPR	finn-b-O15_POSTPART_DEPR	Postpartum depression	Postpartum depression || ||	TRUE	igd	NA	NA	NA	NA	NA	NA	NA
rs112076767	12	98839163	-0.0017	0.0327	NA	0.9578	0.08217	T	C	Postpartum depression || id:finn-b-O15_POSTPART_DEPR	finn-b-O15_POSTPART_DEPR	Postpartum depression	Postpartum depression || ||	TRUE	igd	NA	NA	NA	NA	NA	NA	NA
rs146561164	12	98975915	0.0632	0.0874	NA	0.4695	0.01126	T	C	Postpartum depression || id:finn-b-O15_POSTPART_DEPR	finn-b-O15_POSTPART_DEPR	Postpartum depression	Postpartum depression || ||	TRUE	igd	NA	NA	NA	NA	NA	NA	NA
rs73099079	12	51210975	0.1364	0.1163	NA	0.2406	0.006536	T	G	Postpartum depression || id:finn-b-O15_POSTPART_DEPR	finn-b-O15_POSTPART_DEPR	Postpartum depression	Postpartum depression || ||	TRUE	igd	NA	NA	NA	NA	NA	NA	NA
rs7307373	12	63977246	0.0238	0.0271	NA	0.38	0.1269	T	C	Postpartum depression || id:finn-b-O15_POSTPART_DEPR	finn-b-O15_POSTPART_DEPR	Postpartum depression	Postpartum depression || ||	TRUE	igd	NA	NA	NA	NA	NA	NA	NA
rs12313449	12	64844129	0.0286	0.0212	NA	0.1768	0.2419	G	A	Postpartum depression || id:finn-b-O15_POSTPART_DEPR	finn-b-O15_POSTPART_DEPR	Postpartum depression	Postpartum depression || ||	TRUE	igd	NA	NA	NA	NA	NA	NA	NA
rs11525613	12	79861040	0.0155	0.0268	NA	0.5635	0.129	A	G	Postpartum depression || id:finn-b-O15_POSTPART_DEPR	finn-b-O15_POSTPART_DEPR	Postpartum depression	Postpartum depression || ||	TRUE	igd	NA	NA	NA	NA	NA	NA	NA
rs117614961	12	108728731	0.0761	0.2198	NA	0.729201	0.00187	C	G	Postpartum depression || id:finn-b-O15_POSTPART_DEPR	finn-b-O15_POSTPART_DEPR	Postpartum depression	Postpartum depression || ||	TRUE	igd	NA	NA	NA	NA	NA	NA	NA
rs115647629	12	111811903	0.0662	0.0631	NA	0.2941	0.02107	A	G	Postpartum depression || id:finn-b-O15_POSTPART_DEPR	finn-b-O15_POSTPART_DEPR	Postpartum depression	Postpartum depression || ||	TRUE	igd	NA	NA	NA	NA	NA	NA	NA
rs11513733	12	113422313	0.0078	0.0269	NA	0.7716	0.1302	A	T	Postpartum depression || id:finn-b-O15_POSTPART_DEPR	finn-b-O15_POSTPART_DEPR	Postpartum depression	Postpartum depression || ||	TRUE	igd	NA	NA	NA	NA	NA	NA	NA
rs80037995	12	115482975	0.0487	0.0493	NA	0.323	0.03494	T	C	Postpartum depression || id:finn-b-O15_POSTPART_DEPR	finn-b-O15_POSTPART_DEPR	Postpartum depression	Postpartum depression || ||	TRUE	igd	NA	NA	NA	NA	NA	NA	NA
rs77812900	12	115666836	0.0219	0.1521	NA	0.8856	0.003894	T	A	Postpartum depression || id:finn-b-O15_POSTPART_DEPR	finn-b-O15_POSTPART_DEPR	Postpartum depression	Postpartum depression || ||	TRUE	igd	NA	NA	NA	NA	NA	NA	NA
rs80340147	12	56113718	0.0967	0.0691	NA	0.1617	0.01765	G	C	Postpartum depression || id:finn-b-O15_POSTPART_DEPR	finn-b-O15_POSTPART_DEPR	Postpartum depression	Postpartum depression || ||	TRUE	igd	NA	NA	NA	NA	NA	NA	NA
rs7955030	12	63080231	0.0606	0.0293	NA	0.0386803	0.1067	C	T	Postpartum depression || id:finn-b-O15_POSTPART_DEPR	finn-b-O15_POSTPART_DEPR	Postpartum depression	Postpartum depression || ||	TRUE	igd	NA	NA	NA	NA	NA	NA	NA
rs77476543	12	64183473	0.0312	0.0489	NA	0.523	0.03574	G	A	Postpartum depression || id:finn-b-O15_POSTPART_DEPR	finn-b-O15_POSTPART_DEPR	Postpartum depression	Postpartum depression || ||	TRUE	igd	NA	NA	NA	NA	NA	NA	NA
rs190119500	12	93153945	0.0804	0.0789	NA	0.3082	0.01334	G	A	Postpartum depression || id:finn-b-O15_POSTPART_DEPR	finn-b-O15_POSTPART_DEPR	Postpartum depression	Postpartum depression || ||	TRUE	igd	NA	NA	NA	NA	NA	NA	NA
rs149834678	12	95770651	-0.1474	0.2419	NA	0.5423	0.001655	T	C	Postpartum depression || id:finn-b-O15_POSTPART_DEPR	finn-b-O15_POSTPART_DEPR	Postpartum depression	Postpartum depression || ||	TRUE	igd	NA	NA	NA	NA	NA	NA	NA
rs117591173	12	99892832	0.0494	0.0979	NA	0.613501	0.008759	G	C	Postpartum depression || id:finn-b-O15_POSTPART_DEPR	finn-b-O15_POSTPART_DEPR	Postpartum depression	Postpartum depression || ||	TRUE	igd	NA	NA	NA	NA	NA	NA	NA
rs145240070	12	49777841	0.0246	0.0544	NA	0.650801	0.02809	C	T	Postpartum depression || id:finn-b-O15_POSTPART_DEPR	finn-b-O15_POSTPART_DEPR	Postpartum depression	Postpartum depression || ||	TRUE	igd	NA	NA	NA	NA	NA	NA	NA
rs150362952	12	62582986	0.0614	0.0672	NA	0.3604	0.01842	T	C	Postpartum depression || id:finn-b-O15_POSTPART_DEPR	finn-b-O15_POSTPART_DEPR	Postpartum depression	Postpartum depression || ||	TRUE	igd	NA	NA	NA	NA	NA	NA	NA
rs73127665	12	65417419	-0.062	0.0702	NA	0.3773	0.01839	T	C	Postpartum depression || id:finn-b-O15_POSTPART_DEPR	finn-b-O15_POSTPART_DEPR	Postpartum depression	Postpartum depression || ||	TRUE	igd	NA	NA	NA	NA	NA	NA	NA
rs117369255	12	68321226	-0.0898	0.0621	NA	0.1484	0.0221	T	G	Postpartum depression || id:finn-b-O15_POSTPART_DEPR	finn-b-O15_POSTPART_DEPR	Postpartum depression	Postpartum depression || ||	TRUE	igd	NA	NA	NA	NA	NA	NA	NA
rs7954616	12	68858870	-0.0006	0.0419	NA	0.9895	0.04711	T	C	Postpartum depression || id:finn-b-O15_POSTPART_DEPR	finn-b-O15_POSTPART_DEPR	Postpartum depression	Postpartum depression || ||	TRUE	igd	NA	NA	NA	NA	NA	NA	NA
rs142114789	12	68973518	0.0547	0.0649	NA	0.3991	0.02009	C	T	Postpartum depression || id:finn-b-O15_POSTPART_DEPR	finn-b-O15_POSTPART_DEPR	Postpartum depression	Postpartum depression || ||	TRUE	igd	NA	NA	NA	NA	NA	NA	NA
rs10860651	12	78993597	-0.0158	0.0253	NA	0.5327	0.1516	T	C	Postpartum depression || id:finn-b-O15_POSTPART_DEPR	finn-b-O15_POSTPART_DEPR	Postpartum depression	Postpartum depression || ||	TRUE	igd	NA	NA	NA	NA	NA	NA	NA
rs116871507	9	33719921	-0.0287	0.0358	NA	0.4225	0.07055	A	T	Postpartum depression || id:finn-b-O15_POSTPART_DEPR	finn-b-O15_POSTPART_DEPR	Postpartum depression	Postpartum depression || ||	TRUE	igd	NA	NA	NA	NA	NA	NA	NA
rs525462	9	37394886	-0.0183	0.0181	NA	0.3131	0.5344	A	G	Postpartum depression || id:finn-b-O15_POSTPART_DEPR	finn-b-O15_POSTPART_DEPR	Postpartum depression	Postpartum depression || ||	TRUE	igd	NA	NA	NA	NA	NA	NA	NA
rs149783433	9	38476730	0.0076	0.0722	NA	0.9162	0.01603	A	G	Postpartum depression || id:finn-b-O15_POSTPART_DEPR	finn-b-O15_POSTPART_DEPR	Postpartum depression	Postpartum depression || ||	TRUE	igd	NA	NA	NA	NA	NA	NA	NA
rs78235294	9	38335732	0.0128	0.0488	NA	0.7935	0.03621	T	C	Postpartum depression || id:finn-b-O15_POSTPART_DEPR	finn-b-O15_POSTPART_DEPR	Postpartum depression	Postpartum depression || ||	TRUE	igd	NA	NA	NA	NA	NA	NA	NA
rs117576926	9	71895318	0.0489	0.1074	NA	0.6485	0.006978	A	G	Postpartum depression || id:finn-b-O15_POSTPART_DEPR	finn-b-O15_POSTPART_DEPR	Postpartum depression	Postpartum depression || ||	TRUE	igd	NA	NA	NA	NA	NA	NA	NA
rs146185506	8	86319475	-0.0127	0.0335	NA	0.703301	0.07976	G	A	Postpartum depression || id:finn-b-O15_POSTPART_DEPR	finn-b-O15_POSTPART_DEPR	Postpartum depression	Postpartum depression || ||	TRUE	igd	NA	NA	NA	NA	NA	NA	NA
rs142996874	8	103427150	-0.0028	0.047	NA	0.9526	0.03891	A	C	Postpartum depression || id:finn-b-O15_POSTPART_DEPR	finn-b-O15_POSTPART_DEPR	Postpartum depression	Postpartum depression || ||	TRUE	igd	NA	NA	NA	NA	NA	NA	NA
rs140067773	8	110847572	-0.001	0.129	NA	0.9937	0.004891	T	C	Postpartum depression || id:finn-b-O15_POSTPART_DEPR	finn-b-O15_POSTPART_DEPR	Postpartum depression	Postpartum depression || ||	TRUE	igd	NA	NA	NA	NA	NA	NA	NA
rs13274052	8	134469992	-0.0071	0.0706	NA	0.9199	0.0168	T	C	Postpartum depression || id:finn-b-O15_POSTPART_DEPR	finn-b-O15_POSTPART_DEPR	Postpartum depression	Postpartum depression || ||	TRUE	igd	NA	NA	NA	NA	NA	NA	NA
rs7862966	9	18978699	-0.0047	0.0349	NA	0.892	0.07092	C	T	Postpartum depression || id:finn-b-O15_POSTPART_DEPR	finn-b-O15_POSTPART_DEPR	Postpartum depression	Postpartum depression || ||	TRUE	igd	NA	NA	NA	NA	NA	NA	NA
rs1381920	9	22932374	-0.0043	0.0305	NA	0.8874	0.09688	A	C	Postpartum depression || id:finn-b-O15_POSTPART_DEPR	finn-b-O15_POSTPART_DEPR	Postpartum depression	Postpartum depression || ||	TRUE	igd	NA	NA	NA	NA	NA	NA	NA
rs6475832	9	25019494	-0.1041	0.1194	NA	0.3832	0.006149	A	G	Postpartum depression || id:finn-b-O15_POSTPART_DEPR	finn-b-O15_POSTPART_DEPR	Postpartum depression	Postpartum depression || ||	TRUE	igd	NA	NA	NA	NA	NA	NA	NA
rs10967433	9	26605986	0.0012	0.0344	NA	0.9727	0.07499	A	G	Postpartum depression || id:finn-b-O15_POSTPART_DEPR	finn-b-O15_POSTPART_DEPR	Postpartum depression	Postpartum depression || ||	TRUE	igd	NA	NA	NA	NA	NA	NA	NA
rs17432367	8	119224649	0.0351	0.1798	NA	0.8451	0.002846	A	G	Postpartum depression || id:finn-b-O15_POSTPART_DEPR	finn-b-O15_POSTPART_DEPR	Postpartum depression	Postpartum depression || ||	TRUE	igd	NA	NA	NA	NA	NA	NA	NA
rs142154921	8	127003400	0.0305	0.1291	NA	0.8131	0.005172	A	G	Postpartum depression || id:finn-b-O15_POSTPART_DEPR	finn-b-O15_POSTPART_DEPR	Postpartum depression	Postpartum depression || ||	TRUE	igd	NA	NA	NA	NA	NA	NA	NA
rs28626885	9	137023878	0.0133	0.0572	NA	0.8164	0.02516	A	C	Postpartum depression || id:finn-b-O15_POSTPART_DEPR	finn-b-O15_POSTPART_DEPR	Postpartum depression	Postpartum depression || ||	TRUE	igd	NA	NA	NA	NA	NA	NA	NA
rs77982164	10	7486841	0.046	0.051	NA	0.3667	0.03221	A	G	Postpartum depression || id:finn-b-O15_POSTPART_DEPR	finn-b-O15_POSTPART_DEPR	Postpartum depression	Postpartum depression || ||	TRUE	igd	NA	NA	NA	NA	NA	NA	NA
rs72771055	10	13871312	0.0566	0.1157	NA	0.624901	0.006511	C	G	Postpartum depression || id:finn-b-O15_POSTPART_DEPR	finn-b-O15_POSTPART_DEPR	Postpartum depression	Postpartum depression || ||	TRUE	igd	NA	NA	NA	NA	NA	NA	NA
rs150460679	10	13891778	0.0406	0.0723	NA	0.574399	0.0158	T	C	Postpartum depression || id:finn-b-O15_POSTPART_DEPR	finn-b-O15_POSTPART_DEPR	Postpartum depression	Postpartum depression || ||	TRUE	igd	NA	NA	NA	NA	NA	NA	NA
rs654039	6	138115266	-0.029	0.0181	NA	0.1087	0.4735	C	T	Postpartum depression || id:finn-b-O15_POSTPART_DEPR	finn-b-O15_POSTPART_DEPR	Postpartum depression	Postpartum depression || ||	TRUE	igd	NA	NA	NA	NA	NA	NA	NA
rs78598867	6	139195591	-0.058	0.0793	NA	0.4646	0.01373	G	C	Postpartum depression || id:finn-b-O15_POSTPART_DEPR	finn-b-O15_POSTPART_DEPR	Postpartum depression	Postpartum depression || ||	TRUE	igd	NA	NA	NA	NA	NA	NA	NA
rs117499398	6	140155610	-0.0383	0.0579	NA	0.5082	0.02506	A	G	Postpartum depression || id:finn-b-O15_POSTPART_DEPR	finn-b-O15_POSTPART_DEPR	Postpartum depression	Postpartum depression || ||	TRUE	igd	NA	NA	NA	NA	NA	NA	NA
rs117536349	6	141831077	0	0.0333	NA	0.9994	0.08043	A	G	Postpartum depression || id:finn-b-O15_POSTPART_DEPR	finn-b-O15_POSTPART_DEPR	Postpartum depression	Postpartum depression || ||	TRUE	igd	NA	NA	NA	NA	NA	NA	NA
rs6917297	6	147872486	0.0051	0.0193	NA	0.7904	0.3273	A	C	Postpartum depression || id:finn-b-O15_POSTPART_DEPR	finn-b-O15_POSTPART_DEPR	Postpartum depression	Postpartum depression || ||	TRUE	igd	NA	NA	NA	NA	NA	NA	NA
rs113788367	8	57194408	0.0619	0.1042	NA	0.5524	0.007687	T	C	Postpartum depression || id:finn-b-O15_POSTPART_DEPR	finn-b-O15_POSTPART_DEPR	Postpartum depression	Postpartum depression || ||	TRUE	igd	NA	NA	NA	NA	NA	NA	NA
rs13254113	8	70207304	-0.0333	0.0258	NA	0.1961	0.1455	G	C	Postpartum depression || id:finn-b-O15_POSTPART_DEPR	finn-b-O15_POSTPART_DEPR	Postpartum depression	Postpartum depression || ||	TRUE	igd	NA	NA	NA	NA	NA	NA	NA
rs73433732	7	122173543	0.0699	0.0582	NA	0.2301	0.0244	G	A	Postpartum depression || id:finn-b-O15_POSTPART_DEPR	finn-b-O15_POSTPART_DEPR	Postpartum depression	Postpartum depression || ||	TRUE	igd	NA	NA	NA	NA	NA	NA	NA
rs978543	7	124357611	0.017	0.0201	NA	0.3967	0.7195	G	A	Postpartum depression || id:finn-b-O15_POSTPART_DEPR	finn-b-O15_POSTPART_DEPR	Postpartum depression	Postpartum depression || ||	TRUE	igd	NA	NA	NA	NA	NA	NA	NA
rs117332591	7	150932631	0.0985	0.058	NA	0.089419	0.02523	A	G	Postpartum depression || id:finn-b-O15_POSTPART_DEPR	finn-b-O15_POSTPART_DEPR	Postpartum depression	Postpartum depression || ||	TRUE	igd	NA	NA	NA	NA	NA	NA	NA
rs142524346	7	155124080	-0.0205	0.0331	NA	0.5369	0.08163	A	G	Postpartum depression || id:finn-b-O15_POSTPART_DEPR	finn-b-O15_POSTPART_DEPR	Postpartum depression	Postpartum depression || ||	TRUE	igd	NA	NA	NA	NA	NA	NA	NA
rs76165162	7	155168890	-0.0117	0.039	NA	0.764901	0.0565	G	C	Postpartum depression || id:finn-b-O15_POSTPART_DEPR	finn-b-O15_POSTPART_DEPR	Postpartum depression	Postpartum depression || ||	TRUE	igd	NA	NA	NA	NA	NA	NA	NA
rs118082680	8	21084293	-0.028	0.0556	NA	0.614601	0.02747	C	T	Postpartum depression || id:finn-b-O15_POSTPART_DEPR	finn-b-O15_POSTPART_DEPR	Postpartum depression	Postpartum depression || ||	TRUE	igd	NA	NA	NA	NA	NA	NA	NA
rs118123789	8	22712654	0.1493	0.0828	NA	0.0714299	0.01214	T	G	Postpartum depression || id:finn-b-O15_POSTPART_DEPR	finn-b-O15_POSTPART_DEPR	Postpartum depression	Postpartum depression || ||	TRUE	igd	NA	NA	NA	NA	NA	NA	NA
rs2227019	8	28615106	0.0101	0.0226	NA	0.6566	0.2033	C	G	Postpartum depression || id:finn-b-O15_POSTPART_DEPR	finn-b-O15_POSTPART_DEPR	Postpartum depression	Postpartum depression || ||	TRUE	igd	NA	NA	NA	NA	NA	NA	NA
rs76877396	8	40232524	-0.2243	0.1686	NA	0.1834	0.003134	A	G	Postpartum depression || id:finn-b-O15_POSTPART_DEPR	finn-b-O15_POSTPART_DEPR	Postpartum depression	Postpartum depression || ||	TRUE	igd	NA	NA	NA	NA	NA	NA	NA
rs35003992	8	53716429	0.0146	0.0205	NA	0.4752	0.2612	A	G	Postpartum depression || id:finn-b-O15_POSTPART_DEPR	finn-b-O15_POSTPART_DEPR	Postpartum depression	Postpartum depression || ||	TRUE	igd	NA	NA	NA	NA	NA	NA	NA
rs612187	8	61437455	-0.0002	0.0489	NA	0.9964	0.03473	A	C	Postpartum depression || id:finn-b-O15_POSTPART_DEPR	finn-b-O15_POSTPART_DEPR	Postpartum depression	Postpartum depression || ||	TRUE	igd	NA	NA	NA	NA	NA	NA	NA
rs143346628	8	69901616	-0.1028	0.0857	NA	0.23	0.0115	A	G	Postpartum depression || id:finn-b-O15_POSTPART_DEPR	finn-b-O15_POSTPART_DEPR	Postpartum depression	Postpartum depression || ||	TRUE	igd	NA	NA	NA	NA	NA	NA	NA
rs77089126	8	72983510	-0.1427	0.1858	NA	0.4425	0.002569	C	T	Postpartum depression || id:finn-b-O15_POSTPART_DEPR	finn-b-O15_POSTPART_DEPR	Postpartum depression	Postpartum depression || ||	TRUE	igd	NA	NA	NA	NA	NA	NA	NA
rs11754508	6	110905766	-0.0303	0.0203	NA	0.1353	0.273	C	T	Postpartum depression || id:finn-b-O15_POSTPART_DEPR	finn-b-O15_POSTPART_DEPR	Postpartum depression	Postpartum depression || ||	TRUE	igd	NA	NA	NA	NA	NA	NA	NA
rs79016730	6	132369587	0.0387	0.0308	NA	0.208	0.09696	T	C	Postpartum depression || id:finn-b-O15_POSTPART_DEPR	finn-b-O15_POSTPART_DEPR	Postpartum depression	Postpartum depression || ||	TRUE	igd	NA	NA	NA	NA	NA	NA	NA
rs115233380	5	133050434	-0.0587	0.0609	NA	0.3355	0.02219	G	T	Postpartum depression || id:finn-b-O15_POSTPART_DEPR	finn-b-O15_POSTPART_DEPR	Postpartum depression	Postpartum depression || ||	TRUE	igd	NA	NA	NA	NA	NA	NA	NA
rs77988296	5	133142528	-0.0169	0.0581	NA	0.7716	0.02467	T	C	Postpartum depression || id:finn-b-O15_POSTPART_DEPR	finn-b-O15_POSTPART_DEPR	Postpartum depression	Postpartum depression || ||	TRUE	igd	NA	NA	NA	NA	NA	NA	NA
rs13157540	5	136357812	0.0545	0.0841	NA	0.517299	0.01153	T	C	Postpartum depression || id:finn-b-O15_POSTPART_DEPR	finn-b-O15_POSTPART_DEPR	Postpartum depression	Postpartum depression || ||	TRUE	igd	NA	NA	NA	NA	NA	NA	NA
rs78145195	5	136785901	0.04	0.0916	NA	0.6627	0.009671	C	T	Postpartum depression || id:finn-b-O15_POSTPART_DEPR	finn-b-O15_POSTPART_DEPR	Postpartum depression	Postpartum depression || ||	TRUE	igd	NA	NA	NA	NA	NA	NA	NA
rs76550495	5	137237861	0.0822	0.0998	NA	0.4103	0.008323	C	T	Postpartum depression || id:finn-b-O15_POSTPART_DEPR	finn-b-O15_POSTPART_DEPR	Postpartum depression	Postpartum depression || ||	TRUE	igd	NA	NA	NA	NA	NA	NA	NA
rs6868309	5	145149263	-0.0296	0.0456	NA	0.5158	0.04058	T	C	Postpartum depression || id:finn-b-O15_POSTPART_DEPR	finn-b-O15_POSTPART_DEPR	Postpartum depression	Postpartum depression || ||	TRUE	igd	NA	NA	NA	NA	NA	NA	NA
rs11740595	5	147801800	0.0166	0.0362	NA	0.6459	0.06694	T	C	Postpartum depression || id:finn-b-O15_POSTPART_DEPR	finn-b-O15_POSTPART_DEPR	Postpartum depression	Postpartum depression || ||	TRUE	igd	NA	NA	NA	NA	NA	NA	NA
rs61999264	5	148626067	-0.0219	0.0741	NA	0.7671	0.01517	A	G	Postpartum depression || id:finn-b-O15_POSTPART_DEPR	finn-b-O15_POSTPART_DEPR	Postpartum depression	Postpartum depression || ||	TRUE	igd	NA	NA	NA	NA	NA	NA	NA
rs113348864	5	148663819	0.0825	0.0594	NA	0.1647	0.02293	A	G	Postpartum depression || id:finn-b-O15_POSTPART_DEPR	finn-b-O15_POSTPART_DEPR	Postpartum depression	Postpartum depression || ||	TRUE	igd	NA	NA	NA	NA	NA	NA	NA
rs137918825	5	149329676	-0.0418	0.0348	NA	0.2296	0.07378	A	C	Postpartum depression || id:finn-b-O15_POSTPART_DEPR	finn-b-O15_POSTPART_DEPR	Postpartum depression	Postpartum depression || ||	TRUE	igd	NA	NA	NA	NA	NA	NA	NA
rs10751470	6	7502315	-0.0104	0.0192	NA	0.5868	0.335	G	A	Postpartum depression || id:finn-b-O15_POSTPART_DEPR	finn-b-O15_POSTPART_DEPR	Postpartum depression	Postpartum depression || ||	TRUE	igd	NA	NA	NA	NA	NA	NA	NA
rs62394953	6	11594578	-0.0506	0.0508	NA	0.3189	0.03425	T	C	Postpartum depression || id:finn-b-O15_POSTPART_DEPR	finn-b-O15_POSTPART_DEPR	Postpartum depression	Postpartum depression || ||	TRUE	igd	NA	NA	NA	NA	NA	NA	NA
rs557421	6	12248805	0.0013	0.0183	NA	0.9453	0.5461	C	T	Postpartum depression || id:finn-b-O15_POSTPART_DEPR	finn-b-O15_POSTPART_DEPR	Postpartum depression	Postpartum depression || ||	TRUE	igd	NA	NA	NA	NA	NA	NA	NA
rs138811299	6	16267287	0.0064	0.0487	NA	0.895	0.03602	T	C	Postpartum depression || id:finn-b-O15_POSTPART_DEPR	finn-b-O15_POSTPART_DEPR	Postpartum depression	Postpartum depression || ||	TRUE	igd	NA	NA	NA	NA	NA	NA	NA
rs9477698	6	18319502	0.0107	0.0183	NA	0.5596	0.571	C	T	Postpartum depression || id:finn-b-O15_POSTPART_DEPR	finn-b-O15_POSTPART_DEPR	Postpartum depression	Postpartum depression || ||	TRUE	igd	NA	NA	NA	NA	NA	NA	NA
rs112477459	7	105611191	-0.0127	0.0548	NA	0.8165	0.02869	A	G	Postpartum depression || id:finn-b-O15_POSTPART_DEPR	finn-b-O15_POSTPART_DEPR	Postpartum depression	Postpartum depression || ||	TRUE	igd	NA	NA	NA	NA	NA	NA	NA
rs76952463	7	106054203	-0.033	0.0897	NA	0.713001	0.01254	T	C	Postpartum depression || id:finn-b-O15_POSTPART_DEPR	finn-b-O15_POSTPART_DEPR	Postpartum depression	Postpartum depression || ||	TRUE	igd	NA	NA	NA	NA	NA	NA	NA
rs79736961	7	117009142	-0.0994	0.1388	NA	0.4739	0.004618	T	G	Postpartum depression || id:finn-b-O15_POSTPART_DEPR	finn-b-O15_POSTPART_DEPR	Postpartum depression	Postpartum depression || ||	TRUE	igd	NA	NA	NA	NA	NA	NA	NA
rs73213462	7	119853461	-0.0839	0.0414	NA	0.0429705	0.04963	C	T	Postpartum depression || id:finn-b-O15_POSTPART_DEPR	finn-b-O15_POSTPART_DEPR	Postpartum depression	Postpartum depression || ||	TRUE	igd	NA	NA	NA	NA	NA	NA	NA
rs1873212	6	27869631	-0.0601	0.0394	NA	0.1268	0.0563	T	C	Postpartum depression || id:finn-b-O15_POSTPART_DEPR	finn-b-O15_POSTPART_DEPR	Postpartum depression	Postpartum depression || ||	TRUE	igd	NA	NA	NA	NA	NA	NA	NA
rs2529212	7	101425299	0.0316	0.0346	NA	0.3612	0.07341	C	A	Postpartum depression || id:finn-b-O15_POSTPART_DEPR	finn-b-O15_POSTPART_DEPR	Postpartum depression	Postpartum depression || ||	TRUE	igd	NA	NA	NA	NA	NA	NA	NA
rs11761854	7	104218482	-0.0157	0.0439	NA	0.7204	0.044	G	A	Postpartum depression || id:finn-b-O15_POSTPART_DEPR	finn-b-O15_POSTPART_DEPR	Postpartum depression	Postpartum depression || ||	TRUE	igd	NA	NA	NA	NA	NA	NA	NA
rs60413239	7	101170382	-0.0012	0.0238	NA	0.9606	0.1773	C	G	Postpartum depression || id:finn-b-O15_POSTPART_DEPR	finn-b-O15_POSTPART_DEPR	Postpartum depression	Postpartum depression || ||	TRUE	igd	NA	NA	NA	NA	NA	NA	NA
rs77161502	7	32353985	-0.0336	0.0845	NA	0.690699	0.01166	T	C	Postpartum depression || id:finn-b-O15_POSTPART_DEPR	finn-b-O15_POSTPART_DEPR	Postpartum depression	Postpartum depression || ||	TRUE	igd	NA	NA	NA	NA	NA	NA	NA
rs57900069	7	128426233	0.002	0.0314	NA	0.9498	0.09181	T	A	Postpartum depression || id:finn-b-O15_POSTPART_DEPR	finn-b-O15_POSTPART_DEPR	Postpartum depression	Postpartum depression || ||	TRUE	igd	NA	NA	NA	NA	NA	NA	NA
rs58043122	7	48638813	0.0268	0.0274	NA	0.3277	0.1232	T	A	Postpartum depression || id:finn-b-O15_POSTPART_DEPR	finn-b-O15_POSTPART_DEPR	Postpartum depression	Postpartum depression || ||	TRUE	igd	NA	NA	NA	NA	NA	NA	NA
rs185357040	4	136431477	0.3841	0.129	NA	0.00291998	0.005128	T	C	Postpartum depression || id:finn-b-O15_POSTPART_DEPR	finn-b-O15_POSTPART_DEPR	Postpartum depression	Postpartum depression || ||	TRUE	igd	NA	NA	NA	NA	NA	NA	NA
rs74627070	4	136633826	-0.0403	0.0253	NA	0.1118	0.1481	G	A	Postpartum depression || id:finn-b-O15_POSTPART_DEPR	finn-b-O15_POSTPART_DEPR	Postpartum depression	Postpartum depression || ||	TRUE	igd	NA	NA	NA	NA	NA	NA	NA
rs2851062	4	101968611	-0.0003	0.0185	NA	0.9853	0.4	G	A	Postpartum depression || id:finn-b-O15_POSTPART_DEPR	finn-b-O15_POSTPART_DEPR	Postpartum depression	Postpartum depression || ||	TRUE	igd	NA	NA	NA	NA	NA	NA	NA
rs17037297	4	107955723	-0.043	0.0287	NA	0.1349	0.1127	C	G	Postpartum depression || id:finn-b-O15_POSTPART_DEPR	finn-b-O15_POSTPART_DEPR	Postpartum depression	Postpartum depression || ||	TRUE	igd	NA	NA	NA	NA	NA	NA	NA
rs114712715	4	112209193	0.0748	0.0764	NA	0.3276	0.01437	A	G	Postpartum depression || id:finn-b-O15_POSTPART_DEPR	finn-b-O15_POSTPART_DEPR	Postpartum depression	Postpartum depression || ||	TRUE	igd	NA	NA	NA	NA	NA	NA	NA
rs188249594	4	186686905	0.168	0.0972	NA	0.0838398	0.008705	C	A	Postpartum depression || id:finn-b-O15_POSTPART_DEPR	finn-b-O15_POSTPART_DEPR	Postpartum depression	Postpartum depression || ||	TRUE	igd	NA	NA	NA	NA	NA	NA	NA
rs9312356	4	188192648	-0.0415	0.0388	NA	0.2846	0.05771	G	A	Postpartum depression || id:finn-b-O15_POSTPART_DEPR	finn-b-O15_POSTPART_DEPR	Postpartum depression	Postpartum depression || ||	TRUE	igd	NA	NA	NA	NA	NA	NA	NA
rs117180581	4	185187687	0.0808	0.0779	NA	0.2994	0.01339	G	A	Postpartum depression || id:finn-b-O15_POSTPART_DEPR	finn-b-O15_POSTPART_DEPR	Postpartum depression	Postpartum depression || ||	TRUE	igd	NA	NA	NA	NA	NA	NA	NA
rs140259912	4	66438444	-0.0028	0.064	NA	0.965	0.02029	C	T	Postpartum depression || id:finn-b-O15_POSTPART_DEPR	finn-b-O15_POSTPART_DEPR	Postpartum depression	Postpartum depression || ||	TRUE	igd	NA	NA	NA	NA	NA	NA	NA
rs17032477	3	34944013	-0.0167	0.0271	NA	0.5377	0.1273	G	A	Postpartum depression || id:finn-b-O15_POSTPART_DEPR	finn-b-O15_POSTPART_DEPR	Postpartum depression	Postpartum depression || ||	TRUE	igd	NA	NA	NA	NA	NA	NA	NA
rs151133870	3	35515631	0.0524	0.069	NA	0.4472	0.01805	A	G	Postpartum depression || id:finn-b-O15_POSTPART_DEPR	finn-b-O15_POSTPART_DEPR	Postpartum depression	Postpartum depression || ||	TRUE	igd	NA	NA	NA	NA	NA	NA	NA
rs142835500	3	38505442	-0.1919	0.1605	NA	0.2316	0.003252	T	C	Postpartum depression || id:finn-b-O15_POSTPART_DEPR	finn-b-O15_POSTPART_DEPR	Postpartum depression	Postpartum depression || ||	TRUE	igd	NA	NA	NA	NA	NA	NA	NA
rs9826171	3	40291877	-0.035	0.0608	NA	0.5646	0.02325	T	C	Postpartum depression || id:finn-b-O15_POSTPART_DEPR	finn-b-O15_POSTPART_DEPR	Postpartum depression	Postpartum depression || ||	TRUE	igd	NA	NA	NA	NA	NA	NA	NA
rs17005319	4	82954563	-0.0301	0.0601	NA	0.617101	0.02273	C	T	Postpartum depression || id:finn-b-O15_POSTPART_DEPR	finn-b-O15_POSTPART_DEPR	Postpartum depression	Postpartum depression || ||	TRUE	igd	NA	NA	NA	NA	NA	NA	NA
rs112592619	4	88242629	0.024	0.0225	NA	0.2869	0.2008	T	C	Postpartum depression || id:finn-b-O15_POSTPART_DEPR	finn-b-O15_POSTPART_DEPR	Postpartum depression	Postpartum depression || ||	TRUE	igd	NA	NA	NA	NA	NA	NA	NA
rs4148159	4	89015163	-0.001	0.0448	NA	0.9828	0.04095	T	A	Postpartum depression || id:finn-b-O15_POSTPART_DEPR	finn-b-O15_POSTPART_DEPR	Postpartum depression	Postpartum depression || ||	TRUE	igd	NA	NA	NA	NA	NA	NA	NA
rs74923251	4	90784962	-0.0183	0.0662	NA	0.782	0.01944	G	A	Postpartum depression || id:finn-b-O15_POSTPART_DEPR	finn-b-O15_POSTPART_DEPR	Postpartum depression	Postpartum depression || ||	TRUE	igd	NA	NA	NA	NA	NA	NA	NA
rs4953302	2	46305542	-0.0307	0.032	NA	0.3378	0.08942	A	G	Postpartum depression || id:finn-b-O15_POSTPART_DEPR	finn-b-O15_POSTPART_DEPR	Postpartum depression	Postpartum depression || ||	TRUE	igd	NA	NA	NA	NA	NA	NA	NA
rs140399823	2	64286858	0.0853	0.067	NA	0.203	0.01872	T	C	Postpartum depression || id:finn-b-O15_POSTPART_DEPR	finn-b-O15_POSTPART_DEPR	Postpartum depression	Postpartum depression || ||	TRUE	igd	NA	NA	NA	NA	NA	NA	NA
rs143589310	2	78076666	0.0303	0.0308	NA	0.3252	0.09463	A	G	Postpartum depression || id:finn-b-O15_POSTPART_DEPR	finn-b-O15_POSTPART_DEPR	Postpartum depression	Postpartum depression || ||	TRUE	igd	NA	NA	NA	NA	NA	NA	NA
rs4478810	1	210666439	0.0086	0.0236	NA	0.7147	0.8219	G	T	Postpartum depression || id:finn-b-O15_POSTPART_DEPR	finn-b-O15_POSTPART_DEPR	Postpartum depression	Postpartum depression || ||	TRUE	igd	NA	NA	NA	NA	NA	NA	NA
rs7605304	2	21445569	0.0056	0.0235	NA	0.8127	0.1806	A	G	Postpartum depression || id:finn-b-O15_POSTPART_DEPR	finn-b-O15_POSTPART_DEPR	Postpartum depression	Postpartum depression || ||	TRUE	igd	NA	NA	NA	NA	NA	NA	NA
rs2339938	2	24234974	0.0121	0.0199	NA	0.5431	0.7128	C	T	Postpartum depression || id:finn-b-O15_POSTPART_DEPR	finn-b-O15_POSTPART_DEPR	Postpartum depression	Postpartum depression || ||	TRUE	igd	NA	NA	NA	NA	NA	NA	NA
rs12473826	2	16158626	0.0153	0.0356	NA	0.6671	0.07111	A	C	Postpartum depression || id:finn-b-O15_POSTPART_DEPR	finn-b-O15_POSTPART_DEPR	Postpartum depression	Postpartum depression || ||	TRUE	igd	NA	NA	NA	NA	NA	NA	NA
rs17661779	1	195272579	0.0129	0.0739	NA	0.8611	0.01626	T	C	Postpartum depression || id:finn-b-O15_POSTPART_DEPR	finn-b-O15_POSTPART_DEPR	Postpartum depression	Postpartum depression || ||	TRUE	igd	NA	NA	NA	NA	NA	NA	NA
rs115415163	1	197274689	0.0043	0.1089	NA	0.9682	0.00747	T	G	Postpartum depression || id:finn-b-O15_POSTPART_DEPR	finn-b-O15_POSTPART_DEPR	Postpartum depression	Postpartum depression || ||	TRUE	igd	NA	NA	NA	NA	NA	NA	NA
rs6681216	1	228799865	0.0468	0.0334	NA	0.1607	0.08168	C	G	Postpartum depression || id:finn-b-O15_POSTPART_DEPR	finn-b-O15_POSTPART_DEPR	Postpartum depression	Postpartum depression || ||	TRUE	igd	NA	NA	NA	NA	NA	NA	NA
rs6424256	1	233011900	0.0789	0.0732	NA	0.2815	0.01512	A	G	Postpartum depression || id:finn-b-O15_POSTPART_DEPR	finn-b-O15_POSTPART_DEPR	Postpartum depression	Postpartum depression || ||	TRUE	igd	NA	NA	NA	NA	NA	NA	NA
rs2490379	1	237293846	0.0043	0.0186	NA	0.8173	0.6083	C	T	Postpartum depression || id:finn-b-O15_POSTPART_DEPR	finn-b-O15_POSTPART_DEPR	Postpartum depression	Postpartum depression || ||	TRUE	igd	NA	NA	NA	NA	NA	NA	NA
rs182079781	1	238011473	0.0064	0.0577	NA	0.9122	0.02574	T	G	Postpartum depression || id:finn-b-O15_POSTPART_DEPR	finn-b-O15_POSTPART_DEPR	Postpartum depression	Postpartum depression || ||	TRUE	igd	NA	NA	NA	NA	NA	NA	NA
rs78133175	1	246672913	0.0643	0.0566	NA	0.2564	0.02774	T	C	Postpartum depression || id:finn-b-O15_POSTPART_DEPR	finn-b-O15_POSTPART_DEPR	Postpartum depression	Postpartum depression || ||	TRUE	igd	NA	NA	NA	NA	NA	NA	NA
rs116283245	1	246690131	0.0333	0.0987	NA	0.7359	0.008812	T	C	Postpartum depression || id:finn-b-O15_POSTPART_DEPR	finn-b-O15_POSTPART_DEPR	Postpartum depression	Postpartum depression || ||	TRUE	igd	NA	NA	NA	NA	NA	NA	NA
rs184099934	1	247030327	0.1431	0.1441	NA	0.3207	0.00396	T	C	Postpartum depression || id:finn-b-O15_POSTPART_DEPR	finn-b-O15_POSTPART_DEPR	Postpartum depression	Postpartum depression || ||	TRUE	igd	NA	NA	NA	NA	NA	NA	NA
rs78917845	1	247507979	-0.0379	0.0309	NA	0.2197	0.09466	C	G	Postpartum depression || id:finn-b-O15_POSTPART_DEPR	finn-b-O15_POSTPART_DEPR	Postpartum depression	Postpartum depression || ||	TRUE	igd	NA	NA	NA	NA	NA	NA	NA
rs72775765	1	247821898	0.1327	0.0787	NA	0.0917297	0.01366	C	T	Postpartum depression || id:finn-b-O15_POSTPART_DEPR	finn-b-O15_POSTPART_DEPR	Postpartum depression	Postpartum depression || ||	TRUE	igd	NA	NA	NA	NA	NA	NA	NA
rs79720199	2	34831	0.0195	0.0553	NA	0.724001	0.02712	C	A	Postpartum depression || id:finn-b-O15_POSTPART_DEPR	finn-b-O15_POSTPART_DEPR	Postpartum depression	Postpartum depression || ||	TRUE	igd	NA	NA	NA	NA	NA	NA	NA
rs78275291	2	3257538	0.0588	0.085	NA	0.489	0.01173	T	C	Postpartum depression || id:finn-b-O15_POSTPART_DEPR	finn-b-O15_POSTPART_DEPR	Postpartum depression	Postpartum depression || ||	TRUE	igd	NA	NA	NA	NA	NA	NA	NA
rs487948	1	175727238	0.0456	0.0209	NA	0.0290102	0.7537	C	G	Postpartum depression || id:finn-b-O15_POSTPART_DEPR	finn-b-O15_POSTPART_DEPR	Postpartum depression	Postpartum depression || ||	TRUE	igd	NA	NA	NA	NA	NA	NA	NA
rs72727638	1	175754690	-0.0338	0.0464	NA	0.4667	0.03882	A	C	Postpartum depression || id:finn-b-O15_POSTPART_DEPR	finn-b-O15_POSTPART_DEPR	Postpartum depression	Postpartum depression || ||	TRUE	igd	NA	NA	NA	NA	NA	NA	NA
rs75255366	1	175791442	0.0368	0.0995	NA	0.711101	0.008812	T	C	Postpartum depression || id:finn-b-O15_POSTPART_DEPR	finn-b-O15_POSTPART_DEPR	Postpartum depression	Postpartum depression || ||	TRUE	igd	NA	NA	NA	NA	NA	NA	NA
rs878833	1	177748866	-0.0091	0.0251	NA	0.718199	0.1632	T	C	Postpartum depression || id:finn-b-O15_POSTPART_DEPR	finn-b-O15_POSTPART_DEPR	Postpartum depression	Postpartum depression || ||	TRUE	igd	NA	NA	NA	NA	NA	NA	NA
rs16853811	1	179246861	-0.0728	0.1614	NA	0.652001	0.003254	G	A	Postpartum depression || id:finn-b-O15_POSTPART_DEPR	finn-b-O15_POSTPART_DEPR	Postpartum depression	Postpartum depression || ||	TRUE	igd	NA	NA	NA	NA	NA	NA	NA
rs146738778	1	179535957	-0.0183	0.0734	NA	0.8035	0.01576	T	A	Postpartum depression || id:finn-b-O15_POSTPART_DEPR	finn-b-O15_POSTPART_DEPR	Postpartum depression	Postpartum depression || ||	TRUE	igd	NA	NA	NA	NA	NA	NA	NA
rs140219631	1	181818086	-0.0085	0.0631	NA	0.893	0.02074	A	G	Postpartum depression || id:finn-b-O15_POSTPART_DEPR	finn-b-O15_POSTPART_DEPR	Postpartum depression	Postpartum depression || ||	TRUE	igd	NA	NA	NA	NA	NA	NA	NA
rs2806854	1	184303674	-0.0204	0.0187	NA	0.2752	0.6235	A	T	Postpartum depression || id:finn-b-O15_POSTPART_DEPR	finn-b-O15_POSTPART_DEPR	Postpartum depression	Postpartum depression || ||	TRUE	igd	NA	NA	NA	NA	NA	NA	NA
rs115336116	1	188771536	-0.0814	0.0711	NA	0.2521	0.0171	T	C	Postpartum depression || id:finn-b-O15_POSTPART_DEPR	finn-b-O15_POSTPART_DEPR	Postpartum depression	Postpartum depression || ||	TRUE	igd	NA	NA	NA	NA	NA	NA	NA
rs112261053	1	190844699	-0.1248	0.0909	NA	0.1697	0.0107	G	A	Postpartum depression || id:finn-b-O15_POSTPART_DEPR	finn-b-O15_POSTPART_DEPR	Postpartum depression	Postpartum depression || ||	TRUE	igd	NA	NA	NA	NA	NA	NA	NA
rs115656798	2	46658636	0.0424	0.0503	NA	0.3996	0.03196	T	C	Postpartum depression || id:finn-b-O15_POSTPART_DEPR	finn-b-O15_POSTPART_DEPR	Postpartum depression	Postpartum depression || ||	TRUE	igd	NA	NA	NA	NA	NA	NA	NA
rs116392720	2	56261898	-0.0636	0.0728	NA	0.3823	0.01611	C	G	Postpartum depression || id:finn-b-O15_POSTPART_DEPR	finn-b-O15_POSTPART_DEPR	Postpartum depression	Postpartum depression || ||	TRUE	igd	NA	NA	NA	NA	NA	NA	NA
rs12614148	2	57045627	0.0358	0.023	NA	0.1203	0.8052	G	A	Postpartum depression || id:finn-b-O15_POSTPART_DEPR	finn-b-O15_POSTPART_DEPR	Postpartum depression	Postpartum depression || ||	TRUE	igd	NA	NA	NA	NA	NA	NA	NA
rs151017551	1	102913221	-0.2038	0.2502	NA	0.4154	0.001372	T	C	Postpartum depression || id:finn-b-O15_POSTPART_DEPR	finn-b-O15_POSTPART_DEPR	Postpartum depression	Postpartum depression || ||	TRUE	igd	NA	NA	NA	NA	NA	NA	NA
rs7529098	1	105188590	-0.0736	0.0295	NA	0.01278	0.8958	T	G	Postpartum depression || id:finn-b-O15_POSTPART_DEPR	finn-b-O15_POSTPART_DEPR	Postpartum depression	Postpartum depression || ||	TRUE	igd	NA	NA	NA	NA	NA	NA	NA
rs139147534	1	105458699	0.033	0.1318	NA	0.8022	0.005124	T	C	Postpartum depression || id:finn-b-O15_POSTPART_DEPR	finn-b-O15_POSTPART_DEPR	Postpartum depression	Postpartum depression || ||	TRUE	igd	NA	NA	NA	NA	NA	NA	NA
rs12080404	1	75471043	0.026	0.0299	NA	0.3843	0.1007	T	C	Postpartum depression || id:finn-b-O15_POSTPART_DEPR	finn-b-O15_POSTPART_DEPR	Postpartum depression	Postpartum depression || ||	TRUE	igd	NA	NA	NA	NA	NA	NA	NA
rs113625225	1	79403338	-0.1107	0.0775	NA	0.153	0.0143	C	G	Postpartum depression || id:finn-b-O15_POSTPART_DEPR	finn-b-O15_POSTPART_DEPR	Postpartum depression	Postpartum depression || ||	TRUE	igd	NA	NA	NA	NA	NA	NA	NA
rs80066024	1	82024167	0.016	0.0694	NA	0.8176	0.01722	C	T	Postpartum depression || id:finn-b-O15_POSTPART_DEPR	finn-b-O15_POSTPART_DEPR	Postpartum depression	Postpartum depression || ||	TRUE	igd	NA	NA	NA	NA	NA	NA	NA
rs9324185	1	82196322	0.0016	0.0184	NA	0.9326	0.4075	C	T	Postpartum depression || id:finn-b-O15_POSTPART_DEPR	finn-b-O15_POSTPART_DEPR	Postpartum depression	Postpartum depression || ||	TRUE	igd	NA	NA	NA	NA	NA	NA	NA
rs140106303	1	82239306	0.1067	0.1106	NA	0.3347	0.007277	C	T	Postpartum depression || id:finn-b-O15_POSTPART_DEPR	finn-b-O15_POSTPART_DEPR	Postpartum depression	Postpartum depression || ||	TRUE	igd	NA	NA	NA	NA	NA	NA	NA
rs11577758	1	82295074	0.0388	0.1177	NA	0.741401	0.006195	C	T	Postpartum depression || id:finn-b-O15_POSTPART_DEPR	finn-b-O15_POSTPART_DEPR	Postpartum depression	Postpartum depression || ||	TRUE	igd	NA	NA	NA	NA	NA	NA	NA
rs76789773	1	82616058	-0.0638	0.0687	NA	0.3528	0.01864	G	A	Postpartum depression || id:finn-b-O15_POSTPART_DEPR	finn-b-O15_POSTPART_DEPR	Postpartum depression	Postpartum depression || ||	TRUE	igd	NA	NA	NA	NA	NA	NA	NA
rs74957053	1	85856504	0.0231	0.055	NA	0.6745	0.02819	T	C	Postpartum depression || id:finn-b-O15_POSTPART_DEPR	finn-b-O15_POSTPART_DEPR	Postpartum depression	Postpartum depression || ||	TRUE	igd	NA	NA	NA	NA	NA	NA	NA
rs12749637	1	86812414	0.0076	0.1442	NA	0.9581	0.004109	G	A	Postpartum depression || id:finn-b-O15_POSTPART_DEPR	finn-b-O15_POSTPART_DEPR	Postpartum depression	Postpartum depression || ||	TRUE	igd	NA	NA	NA	NA	NA	NA	NA
rs74097417	1	87169876	-0.083	0.1437	NA	0.5633	0.003982	A	C	Postpartum depression || id:finn-b-O15_POSTPART_DEPR	finn-b-O15_POSTPART_DEPR	Postpartum depression	Postpartum depression || ||	TRUE	igd	NA	NA	NA	NA	NA	NA	NA
rs112950006	1	88427242	-0.0341	0.0522	NA	0.5138	0.03121	C	A	Postpartum depression || id:finn-b-O15_POSTPART_DEPR	finn-b-O15_POSTPART_DEPR	Postpartum depression	Postpartum depression || ||	TRUE	igd	NA	NA	NA	NA	NA	NA	NA
rs116476174	1	89770856	-0.014	0.055	NA	0.7985	0.0271	C	T	Postpartum depression || id:finn-b-O15_POSTPART_DEPR	finn-b-O15_POSTPART_DEPR	Postpartum depression	Postpartum depression || ||	TRUE	igd	NA	NA	NA	NA	NA	NA	NA
rs148942249	1	90758438	0.0309	0.0619	NA	0.617401	0.0222	G	A	Postpartum depression || id:finn-b-O15_POSTPART_DEPR	finn-b-O15_POSTPART_DEPR	Postpartum depression	Postpartum depression || ||	TRUE	igd	NA	NA	NA	NA	NA	NA	NA
rs1740127	1	55941996	-0.0021	0.0216	NA	0.9207	0.7739	G	A	Postpartum depression || id:finn-b-O15_POSTPART_DEPR	finn-b-O15_POSTPART_DEPR	Postpartum depression	Postpartum depression || ||	TRUE	igd	NA	NA	NA	NA	NA	NA	NA
rs74845819	1	56379487	-0.0423	0.0736	NA	0.565599	0.01537	C	T	Postpartum depression || id:finn-b-O15_POSTPART_DEPR	finn-b-O15_POSTPART_DEPR	Postpartum depression	Postpartum depression || ||	TRUE	igd	NA	NA	NA	NA	NA	NA	NA
rs144596631	1	57945557	0.0095	0.0981	NA	0.9226	0.009084	C	G	Postpartum depression || id:finn-b-O15_POSTPART_DEPR	finn-b-O15_POSTPART_DEPR	Postpartum depression	Postpartum depression || ||	TRUE	igd	NA	NA	NA	NA	NA	NA	NA
rs79864403	1	58911601	0.03	0.0967	NA	0.756201	0.009049	C	T	Postpartum depression || id:finn-b-O15_POSTPART_DEPR	finn-b-O15_POSTPART_DEPR	Postpartum depression	Postpartum depression || ||	TRUE	igd	NA	NA	NA	NA	NA	NA	NA
rs10493238	1	59052137	0.0626	0.0813	NA	0.4417	0.01271	T	C	Postpartum depression || id:finn-b-O15_POSTPART_DEPR	finn-b-O15_POSTPART_DEPR	Postpartum depression	Postpartum depression || ||	TRUE	igd	NA	NA	NA	NA	NA	NA	NA
rs75576388	1	60504091	0.0849	0.1013	NA	0.4019	0.008571	T	C	Postpartum depression || id:finn-b-O15_POSTPART_DEPR	finn-b-O15_POSTPART_DEPR	Postpartum depression	Postpartum depression || ||	TRUE	igd	NA	NA	NA	NA	NA	NA	NA
rs148748573	1	61438685	-0.0081	0.0845	NA	0.9231	0.01197	C	T	Postpartum depression || id:finn-b-O15_POSTPART_DEPR	finn-b-O15_POSTPART_DEPR	Postpartum depression	Postpartum depression || ||	TRUE	igd	NA	NA	NA	NA	NA	NA	NA
rs11209707	1	71351785	0.0062	0.0364	NA	0.8641	0.06478	T	C	Postpartum depression || id:finn-b-O15_POSTPART_DEPR	finn-b-O15_POSTPART_DEPR	Postpartum depression	Postpartum depression || ||	TRUE	igd	NA	NA	NA	NA	NA	NA	NA
rs112557846	1	73607134	-0.0215	0.06	NA	0.7202	0.0237	A	G	Postpartum depression || id:finn-b-O15_POSTPART_DEPR	finn-b-O15_POSTPART_DEPR	Postpartum depression	Postpartum depression || ||	TRUE	igd	NA	NA	NA	NA	NA	NA	NA
rs41264871	1	205035727	-0.005	0.0578	NA	0.9316	0.02529	G	A	Postpartum depression || id:finn-b-O15_POSTPART_DEPR	finn-b-O15_POSTPART_DEPR	Postpartum depression	Postpartum depression || ||	TRUE	igd	NA	NA	NA	NA	NA	NA	NA
rs188567150	1	226185518	-0.1365	0.1169	NA	0.2431	0.006348	C	A	Postpartum depression || id:finn-b-O15_POSTPART_DEPR	finn-b-O15_POSTPART_DEPR	Postpartum depression	Postpartum depression || ||	TRUE	igd	NA	NA	NA	NA	NA	NA	NA
rs144006215	4	189467443	-0.0824	0.087	NA	0.3438	0.01154	G	T	Postpartum depression || id:finn-b-O15_POSTPART_DEPR	finn-b-O15_POSTPART_DEPR	Postpartum depression	Postpartum depression || ||	TRUE	igd	NA	NA	NA	NA	NA	NA	NA
rs62343761	4	189485281	0.0691	0.0708	NA	0.3295	0.01716	T	C	Postpartum depression || id:finn-b-O15_POSTPART_DEPR	finn-b-O15_POSTPART_DEPR	Postpartum depression	Postpartum depression || ||	TRUE	igd	NA	NA	NA	NA	NA	NA	NA
rs115404376	4	190221993	-0.0608	0.0644	NA	0.3448	0.02106	T	G	Postpartum depression || id:finn-b-O15_POSTPART_DEPR	finn-b-O15_POSTPART_DEPR	Postpartum depression	Postpartum depression || ||	TRUE	igd	NA	NA	NA	NA	NA	NA	NA
rs4863906	4	134723593	-0.0515	0.0502	NA	0.3046	0.03316	A	G	Postpartum depression || id:finn-b-O15_POSTPART_DEPR	finn-b-O15_POSTPART_DEPR	Postpartum depression	Postpartum depression || ||	TRUE	igd	NA	NA	NA	NA	NA	NA	NA
rs10063657	5	105610240	-0.0091	0.0244	NA	0.711001	0.1629	C	T	Postpartum depression || id:finn-b-O15_POSTPART_DEPR	finn-b-O15_POSTPART_DEPR	Postpartum depression	Postpartum depression || ||	TRUE	igd	NA	NA	NA	NA	NA	NA	NA
rs12719156	5	112378816	-0.0106	0.0432	NA	0.8063	0.9546	C	A	Postpartum depression || id:finn-b-O15_POSTPART_DEPR	finn-b-O15_POSTPART_DEPR	Postpartum depression	Postpartum depression || ||	TRUE	igd	NA	NA	NA	NA	NA	NA	NA
rs117049666	13	20934416	0.1097	0.1425	NA	0.4414	0.004215	T	C	Postpartum depression || id:finn-b-O15_POSTPART_DEPR	finn-b-O15_POSTPART_DEPR	Postpartum depression	Postpartum depression || ||	TRUE	igd	NA	NA	NA	NA	NA	NA	NA
rs76295443	13	22845474	-0.0053	0.1114	NA	0.9618	0.007117	C	T	Postpartum depression || id:finn-b-O15_POSTPART_DEPR	finn-b-O15_POSTPART_DEPR	Postpartum depression	Postpartum depression || ||	TRUE	igd	NA	NA	NA	NA	NA	NA	NA
rs17596490	13	33694399	-0.0094	0.0474	NA	0.8433	0.03835	G	C	Postpartum depression || id:finn-b-O15_POSTPART_DEPR	finn-b-O15_POSTPART_DEPR	Postpartum depression	Postpartum depression || ||	TRUE	igd	NA	NA	NA	NA	NA	NA	NA
rs9598029	13	34297679	-0.0028	0.0546	NA	0.9592	0.02852	C	A	Postpartum depression || id:finn-b-O15_POSTPART_DEPR	finn-b-O15_POSTPART_DEPR	Postpartum depression	Postpartum depression || ||	TRUE	igd	NA	NA	NA	NA	NA	NA	NA
rs687495	13	51190199	0.0671	0.0694	NA	0.3332	0.01757	A	G	Postpartum depression || id:finn-b-O15_POSTPART_DEPR	finn-b-O15_POSTPART_DEPR	Postpartum depression	Postpartum depression || ||	TRUE	igd	NA	NA	NA	NA	NA	NA	NA
rs140501946	13	51610812	-0.0729	0.0985	NA	0.4589	0.009028	C	T	Postpartum depression || id:finn-b-O15_POSTPART_DEPR	finn-b-O15_POSTPART_DEPR	Postpartum depression	Postpartum depression || ||	TRUE	igd	NA	NA	NA	NA	NA	NA	NA
rs147972257	13	61321414	-0.1552	0.2602	NA	0.5509	0.001323	G	A	Postpartum depression || id:finn-b-O15_POSTPART_DEPR	finn-b-O15_POSTPART_DEPR	Postpartum depression	Postpartum depression || ||	TRUE	igd	NA	NA	NA	NA	NA	NA	NA
rs73195809	13	66230027	-0.0027	0.072	NA	0.9701	0.01626	C	T	Postpartum depression || id:finn-b-O15_POSTPART_DEPR	finn-b-O15_POSTPART_DEPR	Postpartum depression	Postpartum depression || ||	TRUE	igd	NA	NA	NA	NA	NA	NA	NA
rs9599025	13	66369049	-0.0325	0.0395	NA	0.4097	0.05645	T	G	Postpartum depression || id:finn-b-O15_POSTPART_DEPR	finn-b-O15_POSTPART_DEPR	Postpartum depression	Postpartum depression || ||	TRUE	igd	NA	NA	NA	NA	NA	NA	NA
rs141800848	11	60574965	0.2702	0.1663	NA	0.1042	0.00317	C	T	Postpartum depression || id:finn-b-O15_POSTPART_DEPR	finn-b-O15_POSTPART_DEPR	Postpartum depression	Postpartum depression || ||	TRUE	igd	NA	NA	NA	NA	NA	NA	NA
rs147398525	11	65789120	-0.0012	0.1427	NA	0.9931	0.003952	A	G	Postpartum depression || id:finn-b-O15_POSTPART_DEPR	finn-b-O15_POSTPART_DEPR	Postpartum depression	Postpartum depression || ||	TRUE	igd	NA	NA	NA	NA	NA	NA	NA
rs638642	11	68148199	0.0269	0.1157	NA	0.816	0.9935	C	T	Postpartum depression || id:finn-b-O15_POSTPART_DEPR	finn-b-O15_POSTPART_DEPR	Postpartum depression	Postpartum depression || ||	TRUE	igd	NA	NA	NA	NA	NA	NA	NA
rs72943018	11	77725515	-0.0196	0.0302	NA	0.515	0.1016	T	C	Postpartum depression || id:finn-b-O15_POSTPART_DEPR	finn-b-O15_POSTPART_DEPR	Postpartum depression	Postpartum depression || ||	TRUE	igd	NA	NA	NA	NA	NA	NA	NA
rs185021959	11	39443620	0.0309	0.1145	NA	0.7873	0.006526	C	G	Postpartum depression || id:finn-b-O15_POSTPART_DEPR	finn-b-O15_POSTPART_DEPR	Postpartum depression	Postpartum depression || ||	TRUE	igd	NA	NA	NA	NA	NA	NA	NA
rs6485186	11	40203406	-0.0181	0.0419	NA	0.665001	0.9502	C	T	Postpartum depression || id:finn-b-O15_POSTPART_DEPR	finn-b-O15_POSTPART_DEPR	Postpartum depression	Postpartum depression || ||	TRUE	igd	NA	NA	NA	NA	NA	NA	NA
rs75517274	11	40540810	0.2152	0.2141	NA	0.3148	0.002008	C	T	Postpartum depression || id:finn-b-O15_POSTPART_DEPR	finn-b-O15_POSTPART_DEPR	Postpartum depression	Postpartum depression || ||	TRUE	igd	NA	NA	NA	NA	NA	NA	NA
rs117124922	11	44204711	0.3132	0.1601	NA	0.0504603	0.003155	G	A	Postpartum depression || id:finn-b-O15_POSTPART_DEPR	finn-b-O15_POSTPART_DEPR	Postpartum depression	Postpartum depression || ||	TRUE	igd	NA	NA	NA	NA	NA	NA	NA
rs35062138	11	115567291	-0.0222	0.0376	NA	0.5553	0.06204	C	T	Postpartum depression || id:finn-b-O15_POSTPART_DEPR	finn-b-O15_POSTPART_DEPR	Postpartum depression	Postpartum depression || ||	TRUE	igd	NA	NA	NA	NA	NA	NA	NA
rs17119671	11	116325220	-0.0097	0.0252	NA	0.6991	0.1551	T	C	Postpartum depression || id:finn-b-O15_POSTPART_DEPR	finn-b-O15_POSTPART_DEPR	Postpartum depression	Postpartum depression || ||	TRUE	igd	NA	NA	NA	NA	NA	NA	NA
rs1876498	11	116464013	0.0315	0.0191	NA	0.0999102	0.6641	G	A	Postpartum depression || id:finn-b-O15_POSTPART_DEPR	finn-b-O15_POSTPART_DEPR	Postpartum depression	Postpartum depression || ||	TRUE	igd	NA	NA	NA	NA	NA	NA	NA
rs35095598	11	119711999	-0.1063	0.0448	NA	0.0175699	0.04288	A	G	Postpartum depression || id:finn-b-O15_POSTPART_DEPR	finn-b-O15_POSTPART_DEPR	Postpartum depression	Postpartum depression || ||	TRUE	igd	NA	NA	NA	NA	NA	NA	NA
rs117559142	11	121753552	0.0919	0.0806	NA	0.2542	0.01286	T	C	Postpartum depression || id:finn-b-O15_POSTPART_DEPR	finn-b-O15_POSTPART_DEPR	Postpartum depression	Postpartum depression || ||	TRUE	igd	NA	NA	NA	NA	NA	NA	NA
rs73017874	11	123055573	-0.0388	0.0429	NA	0.3661	0.05012	T	C	Postpartum depression || id:finn-b-O15_POSTPART_DEPR	finn-b-O15_POSTPART_DEPR	Postpartum depression	Postpartum depression || ||	TRUE	igd	NA	NA	NA	NA	NA	NA	NA
rs146352505	11	127923884	-0.0739	0.0687	NA	0.2819	0.01819	C	T	Postpartum depression || id:finn-b-O15_POSTPART_DEPR	finn-b-O15_POSTPART_DEPR	Postpartum depression	Postpartum depression || ||	TRUE	igd	NA	NA	NA	NA	NA	NA	NA
rs116953226	11	114443418	-0.0501	0.1202	NA	0.676401	0.006088	T	C	Postpartum depression || id:finn-b-O15_POSTPART_DEPR	finn-b-O15_POSTPART_DEPR	Postpartum depression	Postpartum depression || ||	TRUE	igd	NA	NA	NA	NA	NA	NA	NA
rs111980905	11	115938859	0.0674	0.0497	NA	0.175	0.03362	C	T	Postpartum depression || id:finn-b-O15_POSTPART_DEPR	finn-b-O15_POSTPART_DEPR	Postpartum depression	Postpartum depression || ||	TRUE	igd	NA	NA	NA	NA	NA	NA	NA
rs112041198	11	116186728	0.1762	0.1098	NA	0.1086	0.007259	A	G	Postpartum depression || id:finn-b-O15_POSTPART_DEPR	finn-b-O15_POSTPART_DEPR	Postpartum depression	Postpartum depression || ||	TRUE	igd	NA	NA	NA	NA	NA	NA	NA
rs45577233	11	117090225	-0.0731	0.0412	NA	0.07641	0.05049	T	A	Postpartum depression || id:finn-b-O15_POSTPART_DEPR	finn-b-O15_POSTPART_DEPR	Postpartum depression	Postpartum depression || ||	TRUE	igd	NA	NA	NA	NA	NA	NA	NA
rs17092713	11	117372488	0.0584	0.0602	NA	0.3324	0.02275	A	G	Postpartum depression || id:finn-b-O15_POSTPART_DEPR	finn-b-O15_POSTPART_DEPR	Postpartum depression	Postpartum depression || ||	TRUE	igd	NA	NA	NA	NA	NA	NA	NA
rs149509653	11	118558425	0.032	0.0236	NA	0.1745	0.179	A	G	Postpartum depression || id:finn-b-O15_POSTPART_DEPR	finn-b-O15_POSTPART_DEPR	Postpartum depression	Postpartum depression || ||	TRUE	igd	NA	NA	NA	NA	NA	NA	NA
rs504485	11	119767614	0.0224	0.0207	NA	0.2781	0.2574	A	C	Postpartum depression || id:finn-b-O15_POSTPART_DEPR	finn-b-O15_POSTPART_DEPR	Postpartum depression	Postpartum depression || ||	TRUE	igd	NA	NA	NA	NA	NA	NA	NA
rs149415680	11	126959510	0.0073	0.0863	NA	0.933	0.01061	T	C	Postpartum depression || id:finn-b-O15_POSTPART_DEPR	finn-b-O15_POSTPART_DEPR	Postpartum depression	Postpartum depression || ||	TRUE	igd	NA	NA	NA	NA	NA	NA	NA
rs2708538	11	127169532	-0.0171	0.0439	NA	0.6964	0.9564	T	A	Postpartum depression || id:finn-b-O15_POSTPART_DEPR	finn-b-O15_POSTPART_DEPR	Postpartum depression	Postpartum depression || ||	TRUE	igd	NA	NA	NA	NA	NA	NA	NA
rs76367652	11	129346381	-0.0123	0.0339	NA	0.7173	0.07742	A	G	Postpartum depression || id:finn-b-O15_POSTPART_DEPR	finn-b-O15_POSTPART_DEPR	Postpartum depression	Postpartum depression || ||	TRUE	igd	NA	NA	NA	NA	NA	NA	NA
rs7112715	11	113402775	-0.0108	0.0242	NA	0.6546	0.1672	A	G	Postpartum depression || id:finn-b-O15_POSTPART_DEPR	finn-b-O15_POSTPART_DEPR	Postpartum depression	Postpartum depression || ||	TRUE	igd	NA	NA	NA	NA	NA	NA	NA
rs519991	11	117711562	-0.0057	0.0182	NA	0.7519	0.5112	T	C	Postpartum depression || id:finn-b-O15_POSTPART_DEPR	finn-b-O15_POSTPART_DEPR	Postpartum depression	Postpartum depression || ||	TRUE	igd	NA	NA	NA	NA	NA	NA	NA
rs76418198	11	122589723	0.011	0.0612	NA	0.8568	0.02342	T	C	Postpartum depression || id:finn-b-O15_POSTPART_DEPR	finn-b-O15_POSTPART_DEPR	Postpartum depression	Postpartum depression || ||	TRUE	igd	NA	NA	NA	NA	NA	NA	NA
rs2513444	11	127053249	0.0172	0.0249	NA	0.4893	0.1573	A	G	Postpartum depression || id:finn-b-O15_POSTPART_DEPR	finn-b-O15_POSTPART_DEPR	Postpartum depression	Postpartum depression || ||	TRUE	igd	NA	NA	NA	NA	NA	NA	NA
rs79828413	11	123782690	0.0633	0.0729	NA	0.3853	0.01553	A	G	Postpartum depression || id:finn-b-O15_POSTPART_DEPR	finn-b-O15_POSTPART_DEPR	Postpartum depression	Postpartum depression || ||	TRUE	igd	NA	NA	NA	NA	NA	NA	NA
rs138244453	17	17481361	-0.0332	0.1078	NA	0.758399	0.007159	T	C	Postpartum depression || id:finn-b-O15_POSTPART_DEPR	finn-b-O15_POSTPART_DEPR	Postpartum depression	Postpartum depression || ||	TRUE	igd	NA	NA	NA	NA	NA	NA	NA
rs8026716	15	96954995	-0.02	0.0184	NA	0.2767	0.3969	A	G	Postpartum depression || id:finn-b-O15_POSTPART_DEPR	finn-b-O15_POSTPART_DEPR	Postpartum depression	Postpartum depression || ||	TRUE	igd	NA	NA	NA	NA	NA	NA	NA
rs8071642	17	16264580	-0.0591	0.0721	NA	0.4122	0.01607	G	A	Postpartum depression || id:finn-b-O15_POSTPART_DEPR	finn-b-O15_POSTPART_DEPR	Postpartum depression	Postpartum depression || ||	TRUE	igd	NA	NA	NA	NA	NA	NA	NA
rs4985890	17	21369629	-0.0012	0.0207	NA	0.9538	0.2561	G	A	Postpartum depression || id:finn-b-O15_POSTPART_DEPR	finn-b-O15_POSTPART_DEPR	Postpartum depression	Postpartum depression || ||	TRUE	igd	NA	NA	NA	NA	NA	NA	NA
rs80291331	17	13167398	0.0302	0.0424	NA	0.477	0.04724	A	C	Postpartum depression || id:finn-b-O15_POSTPART_DEPR	finn-b-O15_POSTPART_DEPR	Postpartum depression	Postpartum depression || ||	TRUE	igd	NA	NA	NA	NA	NA	NA	NA
rs11655654	17	12868579	0.0126	0.0256	NA	0.6244	0.1468	T	C	Postpartum depression || id:finn-b-O15_POSTPART_DEPR	finn-b-O15_POSTPART_DEPR	Postpartum depression	Postpartum depression || ||	TRUE	igd	NA	NA	NA	NA	NA	NA	NA
rs62067488	17	19967281	-0.0021	0.0198	NA	0.9166	0.2967	A	G	Postpartum depression || id:finn-b-O15_POSTPART_DEPR	finn-b-O15_POSTPART_DEPR	Postpartum depression	Postpartum depression || ||	TRUE	igd	NA	NA	NA	NA	NA	NA	NA
rs79712542	18	7546020	0.1419	0.0748	NA	0.0577803	0.01515	G	A	Postpartum depression || id:finn-b-O15_POSTPART_DEPR	finn-b-O15_POSTPART_DEPR	Postpartum depression	Postpartum depression || ||	TRUE	igd	NA	NA	NA	NA	NA	NA	NA
rs75419892	18	7999613	-0.1638	0.147	NA	0.265	0.003925	A	T	Postpartum depression || id:finn-b-O15_POSTPART_DEPR	finn-b-O15_POSTPART_DEPR	Postpartum depression	Postpartum depression || ||	TRUE	igd	NA	NA	NA	NA	NA	NA	NA
rs11081475	18	9366356	-0.0117	0.0465	NA	0.8014	0.04002	A	G	Postpartum depression || id:finn-b-O15_POSTPART_DEPR	finn-b-O15_POSTPART_DEPR	Postpartum depression	Postpartum depression || ||	TRUE	igd	NA	NA	NA	NA	NA	NA	NA
rs117142185	18	11543223	-0.1105	0.1119	NA	0.3236	0.006568	G	A	Postpartum depression || id:finn-b-O15_POSTPART_DEPR	finn-b-O15_POSTPART_DEPR	Postpartum depression	Postpartum depression || ||	TRUE	igd	NA	NA	NA	NA	NA	NA	NA
rs7231643	18	20757658	0.0145	0.0495	NA	0.7704	0.03488	A	G	Postpartum depression || id:finn-b-O15_POSTPART_DEPR	finn-b-O15_POSTPART_DEPR	Postpartum depression	Postpartum depression || ||	TRUE	igd	NA	NA	NA	NA	NA	NA	NA
rs148543228	18	26133315	-0.1188	0.1189	NA	0.3176	0.00618	C	T	Postpartum depression || id:finn-b-O15_POSTPART_DEPR	finn-b-O15_POSTPART_DEPR	Postpartum depression	Postpartum depression || ||	TRUE	igd	NA	NA	NA	NA	NA	NA	NA
rs77251388	18	27457173	0.2312	0.1482	NA	0.1187	0.004214	A	G	Postpartum depression || id:finn-b-O15_POSTPART_DEPR	finn-b-O15_POSTPART_DEPR	Postpartum depression	Postpartum depression || ||	TRUE	igd	NA	NA	NA	NA	NA	NA	NA
rs149988526	18	28238780	0.0027	0.1111	NA	0.9805	0.006937	G	A	Postpartum depression || id:finn-b-O15_POSTPART_DEPR	finn-b-O15_POSTPART_DEPR	Postpartum depression	Postpartum depression || ||	TRUE	igd	NA	NA	NA	NA	NA	NA	NA
rs141418484	18	30060007	0.0158	0.0743	NA	0.832	0.01597	A	C	Postpartum depression || id:finn-b-O15_POSTPART_DEPR	finn-b-O15_POSTPART_DEPR	Postpartum depression	Postpartum depression || ||	TRUE	igd	NA	NA	NA	NA	NA	NA	NA
rs117115222	18	31145679	0.079	0.0643	NA	0.2189	0.02009	C	T	Postpartum depression || id:finn-b-O15_POSTPART_DEPR	finn-b-O15_POSTPART_DEPR	Postpartum depression	Postpartum depression || ||	TRUE	igd	NA	NA	NA	NA	NA	NA	NA
rs78917330	18	32107366	-0.0472	0.0322	NA	0.1426	0.08767	C	A	Postpartum depression || id:finn-b-O15_POSTPART_DEPR	finn-b-O15_POSTPART_DEPR	Postpartum depression	Postpartum depression || ||	TRUE	igd	NA	NA	NA	NA	NA	NA	NA
rs7226721	18	34858945	0.0368	0.0251	NA	0.1422	0.1529	A	G	Postpartum depression || id:finn-b-O15_POSTPART_DEPR	finn-b-O15_POSTPART_DEPR	Postpartum depression	Postpartum depression || ||	TRUE	igd	NA	NA	NA	NA	NA	NA	NA
rs117893116	18	35458463	-0.0473	0.0562	NA	0.3999	0.02711	A	G	Postpartum depression || id:finn-b-O15_POSTPART_DEPR	finn-b-O15_POSTPART_DEPR	Postpartum depression	Postpartum depression || ||	TRUE	igd	NA	NA	NA	NA	NA	NA	NA
rs72890238	18	36885992	0.0945	0.1862	NA	0.611699	0.002519	T	C	Postpartum depression || id:finn-b-O15_POSTPART_DEPR	finn-b-O15_POSTPART_DEPR	Postpartum depression	Postpartum depression || ||	TRUE	igd	NA	NA	NA	NA	NA	NA	NA
rs2589024	18	36981852	0.0641	0.1117	NA	0.5661	0.006733	T	C	Postpartum depression || id:finn-b-O15_POSTPART_DEPR	finn-b-O15_POSTPART_DEPR	Postpartum depression	Postpartum depression || ||	TRUE	igd	NA	NA	NA	NA	NA	NA	NA
rs112912501	18	37512762	0.0178	0.0783	NA	0.82	0.01317	C	T	Postpartum depression || id:finn-b-O15_POSTPART_DEPR	finn-b-O15_POSTPART_DEPR	Postpartum depression	Postpartum depression || ||	TRUE	igd	NA	NA	NA	NA	NA	NA	NA
rs117232395	18	37530701	-0.0171	0.0995	NA	0.8635	0.008254	A	G	Postpartum depression || id:finn-b-O15_POSTPART_DEPR	finn-b-O15_POSTPART_DEPR	Postpartum depression	Postpartum depression || ||	TRUE	igd	NA	NA	NA	NA	NA	NA	NA
rs76246437	18	38000006	0.0698	0.0702	NA	0.3202	0.01704	T	G	Postpartum depression || id:finn-b-O15_POSTPART_DEPR	finn-b-O15_POSTPART_DEPR	Postpartum depression	Postpartum depression || ||	TRUE	igd	NA	NA	NA	NA	NA	NA	NA
rs79226055	18	39124690	0.0058	0.0563	NA	0.9176	0.02706	G	A	Postpartum depression || id:finn-b-O15_POSTPART_DEPR	finn-b-O15_POSTPART_DEPR	Postpartum depression	Postpartum depression || ||	TRUE	igd	NA	NA	NA	NA	NA	NA	NA
rs8094726	18	41043652	0.0299	0.0471	NA	0.5257	0.03698	A	G	Postpartum depression || id:finn-b-O15_POSTPART_DEPR	finn-b-O15_POSTPART_DEPR	Postpartum depression	Postpartum depression || ||	TRUE	igd	NA	NA	NA	NA	NA	NA	NA
rs77120706	18	44302131	-0.0112	0.0269	NA	0.6774	0.1316	T	G	Postpartum depression || id:finn-b-O15_POSTPART_DEPR	finn-b-O15_POSTPART_DEPR	Postpartum depression	Postpartum depression || ||	TRUE	igd	NA	NA	NA	NA	NA	NA	NA
rs11659675	18	48927223	-0.022	0.0313	NA	0.481	0.09331	G	T	Postpartum depression || id:finn-b-O15_POSTPART_DEPR	finn-b-O15_POSTPART_DEPR	Postpartum depression	Postpartum depression || ||	TRUE	igd	NA	NA	NA	NA	NA	NA	NA
rs213068	18	61664479	-0.0556	0.0824	NA	0.4997	0.9873	T	C	Postpartum depression || id:finn-b-O15_POSTPART_DEPR	finn-b-O15_POSTPART_DEPR	Postpartum depression	Postpartum depression || ||	TRUE	igd	NA	NA	NA	NA	NA	NA	NA
rs72949010	18	62083086	-0.0178	0.0298	NA	0.5501	0.1054	A	G	Postpartum depression || id:finn-b-O15_POSTPART_DEPR	finn-b-O15_POSTPART_DEPR	Postpartum depression	Postpartum depression || ||	TRUE	igd	NA	NA	NA	NA	NA	NA	NA
rs117763543	18	74257431	-0.0618	0.0595	NA	0.299	0.02383	T	C	Postpartum depression || id:finn-b-O15_POSTPART_DEPR	finn-b-O15_POSTPART_DEPR	Postpartum depression	Postpartum depression || ||	TRUE	igd	NA	NA	NA	NA	NA	NA	NA
rs117245730	18	74384633	-0.0312	0.0964	NA	0.745901	0.009065	T	C	Postpartum depression || id:finn-b-O15_POSTPART_DEPR	finn-b-O15_POSTPART_DEPR	Postpartum depression	Postpartum depression || ||	TRUE	igd	NA	NA	NA	NA	NA	NA	NA
rs147697237	12	124387165	-0.0835	0.1438	NA	0.561699	0.003982	T	C	Postpartum depression || id:finn-b-O15_POSTPART_DEPR	finn-b-O15_POSTPART_DEPR	Postpartum depression	Postpartum depression || ||	TRUE	igd	NA	NA	NA	NA	NA	NA	NA
rs57969678	12	122126905	-0.032	0.0967	NA	0.740699	0.008898	G	T	Postpartum depression || id:finn-b-O15_POSTPART_DEPR	finn-b-O15_POSTPART_DEPR	Postpartum depression	Postpartum depression || ||	TRUE	igd	NA	NA	NA	NA	NA	NA	NA
rs2054814	12	129575430	0.0194	0.0571	NA	0.7334	0.9729	A	G	Postpartum depression || id:finn-b-O15_POSTPART_DEPR	finn-b-O15_POSTPART_DEPR	Postpartum depression	Postpartum depression || ||	TRUE	igd	NA	NA	NA	NA	NA	NA	NA
rs825498	12	124580058	0.0561	0.0336	NA	0.0950605	0.9187	G	A	Postpartum depression || id:finn-b-O15_POSTPART_DEPR	finn-b-O15_POSTPART_DEPR	Postpartum depression	Postpartum depression || ||	TRUE	igd	NA	NA	NA	NA	NA	NA	NA
rs6488962	12	125449991	0.0173	0.0184	NA	0.3451	0.4315	G	A	Postpartum depression || id:finn-b-O15_POSTPART_DEPR	finn-b-O15_POSTPART_DEPR	Postpartum depression	Postpartum depression || ||	TRUE	igd	NA	NA	NA	NA	NA	NA	NA
rs150497257	16	68756760	0.0117	0.0716	NA	0.8699	0.01572	A	G	Postpartum depression || id:finn-b-O15_POSTPART_DEPR	finn-b-O15_POSTPART_DEPR	Postpartum depression	Postpartum depression || ||	TRUE	igd	NA	NA	NA	NA	NA	NA	NA
rs56348622	16	73161795	0.0453	0.0547	NA	0.408	0.02839	T	G	Postpartum depression || id:finn-b-O15_POSTPART_DEPR	finn-b-O15_POSTPART_DEPR	Postpartum depression	Postpartum depression || ||	TRUE	igd	NA	NA	NA	NA	NA	NA	NA
rs149031578	16	75137050	-0.0763	0.0971	NA	0.4316	0.008788	G	C	Postpartum depression || id:finn-b-O15_POSTPART_DEPR	finn-b-O15_POSTPART_DEPR	Postpartum depression	Postpartum depression || ||	TRUE	igd	NA	NA	NA	NA	NA	NA	NA
rs8037368	15	102369183	0.0142	0.0183	NA	0.4361	0.5563	G	A	Postpartum depression || id:finn-b-O15_POSTPART_DEPR	finn-b-O15_POSTPART_DEPR	Postpartum depression	Postpartum depression || ||	TRUE	igd	NA	NA	NA	NA	NA	NA	NA
rs140158281	15	95140698	-0.0617	0.0824	NA	0.453799	0.01289	T	C	Postpartum depression || id:finn-b-O15_POSTPART_DEPR	finn-b-O15_POSTPART_DEPR	Postpartum depression	Postpartum depression || ||	TRUE	igd	NA	NA	NA	NA	NA	NA	NA
rs79711496	17	36063827	0.0735	0.1319	NA	0.5772	0.004841	C	T	Postpartum depression || id:finn-b-O15_POSTPART_DEPR	finn-b-O15_POSTPART_DEPR	Postpartum depression	Postpartum depression || ||	TRUE	igd	NA	NA	NA	NA	NA	NA	NA
rs149063822	17	37691655	-0.3823	0.1276	NA	0.00272703	0.005526	G	A	Postpartum depression || id:finn-b-O15_POSTPART_DEPR	finn-b-O15_POSTPART_DEPR	Postpartum depression	Postpartum depression || ||	TRUE	igd	NA	NA	NA	NA	NA	NA	NA
rs77858591	17	38924528	0.015	0.061	NA	0.8061	0.02305	C	T	Postpartum depression || id:finn-b-O15_POSTPART_DEPR	finn-b-O15_POSTPART_DEPR	Postpartum depression	Postpartum depression || ||	TRUE	igd	NA	NA	NA	NA	NA	NA	NA
rs62075287	17	54401810	0.607	0.2318	NA	0.00882897	0.001628	G	C	Postpartum depression || id:finn-b-O15_POSTPART_DEPR	finn-b-O15_POSTPART_DEPR	Postpartum depression	Postpartum depression || ||	TRUE	igd	NA	NA	NA	NA	NA	NA	NA
rs4968547	17	59357590	-0.0242	0.0195	NA	0.2135	0.6839	T	C	Postpartum depression || id:finn-b-O15_POSTPART_DEPR	finn-b-O15_POSTPART_DEPR	Postpartum depression	Postpartum depression || ||	TRUE	igd	NA	NA	NA	NA	NA	NA	NA
rs143424217	17	69480977	-0.0283	0.0772	NA	0.714399	0.01413	A	C	Postpartum depression || id:finn-b-O15_POSTPART_DEPR	finn-b-O15_POSTPART_DEPR	Postpartum depression	Postpartum depression || ||	TRUE	igd	NA	NA	NA	NA	NA	NA	NA
rs55881966	17	72798160	0.0262	0.02	NA	0.1902	0.2835	G	A	Postpartum depression || id:finn-b-O15_POSTPART_DEPR	finn-b-O15_POSTPART_DEPR	Postpartum depression	Postpartum depression || ||	TRUE	igd	NA	NA	NA	NA	NA	NA	NA
rs4789391	17	74976712	0.0248	0.0211	NA	0.2399	0.245	A	G	Postpartum depression || id:finn-b-O15_POSTPART_DEPR	finn-b-O15_POSTPART_DEPR	Postpartum depression	Postpartum depression || ||	TRUE	igd	NA	NA	NA	NA	NA	NA	NA
rs76127069	17	76510278	0.1063	0.0764	NA	0.1637	0.01422	C	G	Postpartum depression || id:finn-b-O15_POSTPART_DEPR	finn-b-O15_POSTPART_DEPR	Postpartum depression	Postpartum depression || ||	TRUE	igd	NA	NA	NA	NA	NA	NA	NA
rs72920975	17	76568881	-0.2469	0.1595	NA	0.1215	0.003261	G	A	Postpartum depression || id:finn-b-O15_POSTPART_DEPR	finn-b-O15_POSTPART_DEPR	Postpartum depression	Postpartum depression || ||	TRUE	igd	NA	NA	NA	NA	NA	NA	NA
rs183036865	17	78974675	0.0749	0.0451	NA	0.0965606	0.04225	A	G	Postpartum depression || id:finn-b-O15_POSTPART_DEPR	finn-b-O15_POSTPART_DEPR	Postpartum depression	Postpartum depression || ||	TRUE	igd	NA	NA	NA	NA	NA	NA	NA
rs11081025	18	333739	0.0307	0.0185	NA	0.0965495	0.4373	G	A	Postpartum depression || id:finn-b-O15_POSTPART_DEPR	finn-b-O15_POSTPART_DEPR	Postpartum depression	Postpartum depression || ||	TRUE	igd	NA	NA	NA	NA	NA	NA	NA
rs16940529	18	1461145	0.0234	0.0371	NA	0.5283	0.06381	C	T	Postpartum depression || id:finn-b-O15_POSTPART_DEPR	finn-b-O15_POSTPART_DEPR	Postpartum depression	Postpartum depression || ||	TRUE	igd	NA	NA	NA	NA	NA	NA	NA
rs11873390	18	2222187	-0.0412	0.0291	NA	0.1568	0.1076	C	T	Postpartum depression || id:finn-b-O15_POSTPART_DEPR	finn-b-O15_POSTPART_DEPR	Postpartum depression	Postpartum depression || ||	TRUE	igd	NA	NA	NA	NA	NA	NA	NA
rs77878472	18	2481944	-0.0143	0.0369	NA	0.6979	0.06425	A	G	Postpartum depression || id:finn-b-O15_POSTPART_DEPR	finn-b-O15_POSTPART_DEPR	Postpartum depression	Postpartum depression || ||	TRUE	igd	NA	NA	NA	NA	NA	NA	NA
rs78355229	13	73934329	0.0348	0.053	NA	0.5113	0.0302	C	A	Postpartum depression || id:finn-b-O15_POSTPART_DEPR	finn-b-O15_POSTPART_DEPR	Postpartum depression	Postpartum depression || ||	TRUE	igd	NA	NA	NA	NA	NA	NA	NA
rs79445103	13	76145081	0.1114	0.0682	NA	0.1022	0.01763	T	C	Postpartum depression || id:finn-b-O15_POSTPART_DEPR	finn-b-O15_POSTPART_DEPR	Postpartum depression	Postpartum depression || ||	TRUE	igd	NA	NA	NA	NA	NA	NA	NA
rs17066738	13	77381658	0.1266	0.0684	NA	0.0643295	0.01793	T	C	Postpartum depression || id:finn-b-O15_POSTPART_DEPR	finn-b-O15_POSTPART_DEPR	Postpartum depression	Postpartum depression || ||	TRUE	igd	NA	NA	NA	NA	NA	NA	NA
rs144658374	13	107342371	-0.0747	0.0741	NA	0.3135	0.01512	T	C	Postpartum depression || id:finn-b-O15_POSTPART_DEPR	finn-b-O15_POSTPART_DEPR	Postpartum depression	Postpartum depression || ||	TRUE	igd	NA	NA	NA	NA	NA	NA	NA
rs77306642	13	110934313	-0.0171	0.0453	NA	0.7053	0.042	T	C	Postpartum depression || id:finn-b-O15_POSTPART_DEPR	finn-b-O15_POSTPART_DEPR	Postpartum depression	Postpartum depression || ||	TRUE	igd	NA	NA	NA	NA	NA	NA	NA
rs118148322	14	21477671	0.0121	0.0593	NA	0.838	0.02359	A	G	Postpartum depression || id:finn-b-O15_POSTPART_DEPR	finn-b-O15_POSTPART_DEPR	Postpartum depression	Postpartum depression || ||	TRUE	igd	NA	NA	NA	NA	NA	NA	NA
rs111561410	14	23303918	-0.0399	0.0472	NA	0.398	0.03884	A	G	Postpartum depression || id:finn-b-O15_POSTPART_DEPR	finn-b-O15_POSTPART_DEPR	Postpartum depression	Postpartum depression || ||	TRUE	igd	NA	NA	NA	NA	NA	NA	NA
rs2891270	14	34708035	0.0198	0.0519	NA	0.702301	0.03154	G	A	Postpartum depression || id:finn-b-O15_POSTPART_DEPR	finn-b-O15_POSTPART_DEPR	Postpartum depression	Postpartum depression || ||	TRUE	igd	NA	NA	NA	NA	NA	NA	NA
rs75643587	14	38605929	-0.0374	0.0366	NA	0.3072	0.06521	G	A	Postpartum depression || id:finn-b-O15_POSTPART_DEPR	finn-b-O15_POSTPART_DEPR	Postpartum depression	Postpartum depression || ||	TRUE	igd	NA	NA	NA	NA	NA	NA	NA
rs1812203	14	42701609	0.5544	0.2694	NA	0.0395704	0.9988	T	C	Postpartum depression || id:finn-b-O15_POSTPART_DEPR	finn-b-O15_POSTPART_DEPR	Postpartum depression	Postpartum depression || ||	TRUE	igd	NA	NA	NA	NA	NA	NA	NA
rs12889936	14	43496012	-0.0209	0.0451	NA	0.643899	0.04204	C	T	Postpartum depression || id:finn-b-O15_POSTPART_DEPR	finn-b-O15_POSTPART_DEPR	Postpartum depression	Postpartum depression || ||	TRUE	igd	NA	NA	NA	NA	NA	NA	NA
rs150565883	17	41752266	0.1864	0.1557	NA	0.2314	0.003366	C	T	Postpartum depression || id:finn-b-O15_POSTPART_DEPR	finn-b-O15_POSTPART_DEPR	Postpartum depression	Postpartum depression || ||	TRUE	igd	NA	NA	NA	NA	NA	NA	NA
rs6504832	17	51584009	-0.0065	0.0181	NA	0.7196	0.5092	T	G	Postpartum depression || id:finn-b-O15_POSTPART_DEPR	finn-b-O15_POSTPART_DEPR	Postpartum depression	Postpartum depression || ||	TRUE	igd	NA	NA	NA	NA	NA	NA	NA
rs190654427	17	52576415	-0.0722	0.0544	NA	0.1844	0.02847	A	G	Postpartum depression || id:finn-b-O15_POSTPART_DEPR	finn-b-O15_POSTPART_DEPR	Postpartum depression	Postpartum depression || ||	TRUE	igd	NA	NA	NA	NA	NA	NA	NA
rs16955257	17	52942491	-0.0277	0.0746	NA	0.710699	0.01502	A	C	Postpartum depression || id:finn-b-O15_POSTPART_DEPR	finn-b-O15_POSTPART_DEPR	Postpartum depression	Postpartum depression || ||	TRUE	igd	NA	NA	NA	NA	NA	NA	NA
rs4239193	17	53376524	0.0189	0.0184	NA	0.3024	0.4008	G	A	Postpartum depression || id:finn-b-O15_POSTPART_DEPR	finn-b-O15_POSTPART_DEPR	Postpartum depression	Postpartum depression || ||	TRUE	igd	NA	NA	NA	NA	NA	NA	NA
rs147559756	17	53637975	-0.0319	0.0596	NA	0.5927	0.02316	C	A	Postpartum depression || id:finn-b-O15_POSTPART_DEPR	finn-b-O15_POSTPART_DEPR	Postpartum depression	Postpartum depression || ||	TRUE	igd	NA	NA	NA	NA	NA	NA	NA
rs182757499	17	69468325	-0.0095	0.077	NA	0.9023	0.01427	A	G	Postpartum depression || id:finn-b-O15_POSTPART_DEPR	finn-b-O15_POSTPART_DEPR	Postpartum depression	Postpartum depression || ||	TRUE	igd	NA	NA	NA	NA	NA	NA	NA
rs147535766	18	4821844	-0.0927	0.0711	NA	0.1922	0.01666	G	A	Postpartum depression || id:finn-b-O15_POSTPART_DEPR	finn-b-O15_POSTPART_DEPR	Postpartum depression	Postpartum depression || ||	TRUE	igd	NA	NA	NA	NA	NA	NA	NA
rs117303757	18	5628506	-0.0514	0.0746	NA	0.4905	0.01582	G	A	Postpartum depression || id:finn-b-O15_POSTPART_DEPR	finn-b-O15_POSTPART_DEPR	Postpartum depression	Postpartum depression || ||	TRUE	igd	NA	NA	NA	NA	NA	NA	NA
rs144616579	18	56746148	0.1322	0.0574	NA	0.0213201	0.02584	T	C	Postpartum depression || id:finn-b-O15_POSTPART_DEPR	finn-b-O15_POSTPART_DEPR	Postpartum depression	Postpartum depression || ||	TRUE	igd	NA	NA	NA	NA	NA	NA	NA
rs138279236	18	68577279	0.2631	0.1427	NA	0.0653296	0.004179	A	G	Postpartum depression || id:finn-b-O15_POSTPART_DEPR	finn-b-O15_POSTPART_DEPR	Postpartum depression	Postpartum depression || ||	TRUE	igd	NA	NA	NA	NA	NA	NA	NA
rs72817838	17	32863886	0.0531	0.0425	NA	0.2109	0.04796	T	C	Postpartum depression || id:finn-b-O15_POSTPART_DEPR	finn-b-O15_POSTPART_DEPR	Postpartum depression	Postpartum depression || ||	TRUE	igd	NA	NA	NA	NA	NA	NA	NA
rs79448911	17	33766040	0.1488	0.0819	NA	0.0692197	0.01181	T	G	Postpartum depression || id:finn-b-O15_POSTPART_DEPR	finn-b-O15_POSTPART_DEPR	Postpartum depression	Postpartum depression || ||	TRUE	igd	NA	NA	NA	NA	NA	NA	NA
rs4491579	17	36019049	0.0145	0.0208	NA	0.4847	0.7333	A	T	Postpartum depression || id:finn-b-O15_POSTPART_DEPR	finn-b-O15_POSTPART_DEPR	Postpartum depression	Postpartum depression || ||	TRUE	igd	NA	NA	NA	NA	NA	NA	NA
rs7210270	17	40551185	-0.0033	0.039	NA	0.9317	0.05632	G	A	Postpartum depression || id:finn-b-O15_POSTPART_DEPR	finn-b-O15_POSTPART_DEPR	Postpartum depression	Postpartum depression || ||	TRUE	igd	NA	NA	NA	NA	NA	NA	NA
rs117910967	17	43857811	-0.1089	0.0532	NA	0.0406696	0.03029	A	C	Postpartum depression || id:finn-b-O15_POSTPART_DEPR	finn-b-O15_POSTPART_DEPR	Postpartum depression	Postpartum depression || ||	TRUE	igd	NA	NA	NA	NA	NA	NA	NA
rs197915	17	44990522	0.0279	0.0182	NA	0.1257	0.4219	G	A	Postpartum depression || id:finn-b-O15_POSTPART_DEPR	finn-b-O15_POSTPART_DEPR	Postpartum depression	Postpartum depression || ||	TRUE	igd	NA	NA	NA	NA	NA	NA	NA
rs11466134	17	47583018	-0.0504	0.0617	NA	0.4135	0.02197	A	C	Postpartum depression || id:finn-b-O15_POSTPART_DEPR	finn-b-O15_POSTPART_DEPR	Postpartum depression	Postpartum depression || ||	TRUE	igd	NA	NA	NA	NA	NA	NA	NA
rs72832442	17	48427982	-0.0541	0.037	NA	0.1436	0.0656	G	C	Postpartum depression || id:finn-b-O15_POSTPART_DEPR	finn-b-O15_POSTPART_DEPR	Postpartum depression	Postpartum depression || ||	TRUE	igd	NA	NA	NA	NA	NA	NA	NA
rs111454069	17	48487350	-0.0556	0.0529	NA	0.2932	0.03066	T	C	Postpartum depression || id:finn-b-O15_POSTPART_DEPR	finn-b-O15_POSTPART_DEPR	Postpartum depression	Postpartum depression || ||	TRUE	igd	NA	NA	NA	NA	NA	NA	NA
rs143368677	17	49451431	0.0696	0.0582	NA	0.2315	0.02476	A	G	Postpartum depression || id:finn-b-O15_POSTPART_DEPR	finn-b-O15_POSTPART_DEPR	Postpartum depression	Postpartum depression || ||	TRUE	igd	NA	NA	NA	NA	NA	NA	NA
rs186999319	17	49640395	-0.0714	0.0463	NA	0.1234	0.03994	A	T	Postpartum depression || id:finn-b-O15_POSTPART_DEPR	finn-b-O15_POSTPART_DEPR	Postpartum depression	Postpartum depression || ||	TRUE	igd	NA	NA	NA	NA	NA	NA	NA
rs74796643	17	51902527	-0.0312	0.075	NA	0.678	0.01517	G	A	Postpartum depression || id:finn-b-O15_POSTPART_DEPR	finn-b-O15_POSTPART_DEPR	Postpartum depression	Postpartum depression || ||	TRUE	igd	NA	NA	NA	NA	NA	NA	NA
rs16942150	17	55750851	0.0396	0.0413	NA	0.3385	0.05132	G	T	Postpartum depression || id:finn-b-O15_POSTPART_DEPR	finn-b-O15_POSTPART_DEPR	Postpartum depression	Postpartum depression || ||	TRUE	igd	NA	NA	NA	NA	NA	NA	NA
rs16943681	17	57686310	-0.0041	0.0589	NA	0.9441	0.02381	T	C	Postpartum depression || id:finn-b-O15_POSTPART_DEPR	finn-b-O15_POSTPART_DEPR	Postpartum depression	Postpartum depression || ||	TRUE	igd	NA	NA	NA	NA	NA	NA	NA
rs117338603	17	63678666	0.0371	0.1556	NA	0.8113	0.003677	A	G	Postpartum depression || id:finn-b-O15_POSTPART_DEPR	finn-b-O15_POSTPART_DEPR	Postpartum depression	Postpartum depression || ||	TRUE	igd	NA	NA	NA	NA	NA	NA	NA
rs62084115	17	65511066	-0.0596	0.0967	NA	0.5378	0.009091	G	A	Postpartum depression || id:finn-b-O15_POSTPART_DEPR	finn-b-O15_POSTPART_DEPR	Postpartum depression	Postpartum depression || ||	TRUE	igd	NA	NA	NA	NA	NA	NA	NA
rs147225814	17	66032130	0.1667	0.1712	NA	0.3303	0.002887	A	G	Postpartum depression || id:finn-b-O15_POSTPART_DEPR	finn-b-O15_POSTPART_DEPR	Postpartum depression	Postpartum depression || ||	TRUE	igd	NA	NA	NA	NA	NA	NA	NA
rs76542373	17	80557654	0.0819	0.0432	NA	0.0581005	0.04649	A	G	Postpartum depression || id:finn-b-O15_POSTPART_DEPR	finn-b-O15_POSTPART_DEPR	Postpartum depression	Postpartum depression || ||	TRUE	igd	NA	NA	NA	NA	NA	NA	NA
rs10502289	18	676789	-0.0357	0.024	NA	0.1367	0.1701	T	A	Postpartum depression || id:finn-b-O15_POSTPART_DEPR	finn-b-O15_POSTPART_DEPR	Postpartum depression	Postpartum depression || ||	TRUE	igd	NA	NA	NA	NA	NA	NA	NA
rs2229333	18	3457607	-0.0593	0.0486	NA	0.2224	0.03736	T	C	Postpartum depression || id:finn-b-O15_POSTPART_DEPR	finn-b-O15_POSTPART_DEPR	Postpartum depression	Postpartum depression || ||	TRUE	igd	NA	NA	NA	NA	NA	NA	NA
rs76303290	18	51682850	0.1037	0.0901	NA	0.2499	0.01083	A	G	Postpartum depression || id:finn-b-O15_POSTPART_DEPR	finn-b-O15_POSTPART_DEPR	Postpartum depression	Postpartum depression || ||	TRUE	igd	NA	NA	NA	NA	NA	NA	NA
rs60845875	18	57635759	-0.068	0.1291	NA	0.5986	0.005174	C	G	Postpartum depression || id:finn-b-O15_POSTPART_DEPR	finn-b-O15_POSTPART_DEPR	Postpartum depression	Postpartum depression || ||	TRUE	igd	NA	NA	NA	NA	NA	NA	NA
rs75356586	18	57990462	-0.0089	0.0606	NA	0.8831	0.02301	C	T	Postpartum depression || id:finn-b-O15_POSTPART_DEPR	finn-b-O15_POSTPART_DEPR	Postpartum depression	Postpartum depression || ||	TRUE	igd	NA	NA	NA	NA	NA	NA	NA
rs76858232	18	59549883	-0.0444	0.0781	NA	0.5696	0.014	C	T	Postpartum depression || id:finn-b-O15_POSTPART_DEPR	finn-b-O15_POSTPART_DEPR	Postpartum depression	Postpartum depression || ||	TRUE	igd	NA	NA	NA	NA	NA	NA	NA
rs4447529	18	64885143	0.0196	0.0213	NA	0.3572	0.7506	G	A	Postpartum depression || id:finn-b-O15_POSTPART_DEPR	finn-b-O15_POSTPART_DEPR	Postpartum depression	Postpartum depression || ||	TRUE	igd	NA	NA	NA	NA	NA	NA	NA
rs7241705	18	69474284	-0.0038	0.0224	NA	0.8646	0.7954	A	G	Postpartum depression || id:finn-b-O15_POSTPART_DEPR	finn-b-O15_POSTPART_DEPR	Postpartum depression	Postpartum depression || ||	TRUE	igd	NA	NA	NA	NA	NA	NA	NA
rs79446612	18	72016239	-0.0376	0.0487	NA	0.4395	0.03517	C	T	Postpartum depression || id:finn-b-O15_POSTPART_DEPR	finn-b-O15_POSTPART_DEPR	Postpartum depression	Postpartum depression || ||	TRUE	igd	NA	NA	NA	NA	NA	NA	NA
rs17808132	18	72065078	-0.0466	0.0545	NA	0.3924	0.02861	A	C	Postpartum depression || id:finn-b-O15_POSTPART_DEPR	finn-b-O15_POSTPART_DEPR	Postpartum depression	Postpartum depression || ||	TRUE	igd	NA	NA	NA	NA	NA	NA	NA
rs146423896	19	29184713	-0.0735	0.0745	NA	0.3238	0.01541	T	C	Postpartum depression || id:finn-b-O15_POSTPART_DEPR	finn-b-O15_POSTPART_DEPR	Postpartum depression	Postpartum depression || ||	TRUE	igd	NA	NA	NA	NA	NA	NA	NA
rs113746308	19	55447014	-0.0485	0.1722	NA	0.7783	0.002899	T	C	Postpartum depression || id:finn-b-O15_POSTPART_DEPR	finn-b-O15_POSTPART_DEPR	Postpartum depression	Postpartum depression || ||	TRUE	igd	NA	NA	NA	NA	NA	NA	NA
rs6115797	20	3101030	-0.1083	0.0787	NA	0.1689	0.01377	C	T	Postpartum depression || id:finn-b-O15_POSTPART_DEPR	finn-b-O15_POSTPART_DEPR	Postpartum depression	Postpartum depression || ||	TRUE	igd	NA	NA	NA	NA	NA	NA	NA
rs141845727	7	158059287	0.0888	0.1819	NA	0.6255	0.002712	T	C	Postpartum depression || id:finn-b-O15_POSTPART_DEPR	finn-b-O15_POSTPART_DEPR	Postpartum depression	Postpartum depression || ||	TRUE	igd	NA	NA	NA	NA	NA	NA	NA
rs6973125	7	158431718	0.0495	0.0494	NA	0.3166	0.0353	A	G	Postpartum depression || id:finn-b-O15_POSTPART_DEPR	finn-b-O15_POSTPART_DEPR	Postpartum depression	Postpartum depression || ||	TRUE	igd	NA	NA	NA	NA	NA	NA	NA
rs28453301	8	842920	-0.0181	0.0192	NA	0.3442	0.3412	T	C	Postpartum depression || id:finn-b-O15_POSTPART_DEPR	finn-b-O15_POSTPART_DEPR	Postpartum depression	Postpartum depression || ||	TRUE	igd	NA	NA	NA	NA	NA	NA	NA
rs73170461	8	1279556	0.1137	0.1357	NA	0.4023	0.004738	T	C	Postpartum depression || id:finn-b-O15_POSTPART_DEPR	finn-b-O15_POSTPART_DEPR	Postpartum depression	Postpartum depression || ||	TRUE	igd	NA	NA	NA	NA	NA	NA	NA
rs76612898	8	1331702	0.1102	0.0509	NA	0.0302998	0.03308	A	G	Postpartum depression || id:finn-b-O15_POSTPART_DEPR	finn-b-O15_POSTPART_DEPR	Postpartum depression	Postpartum depression || ||	TRUE	igd	NA	NA	NA	NA	NA	NA	NA
rs115503676	8	1931281	-0.0622	0.0839	NA	0.4579	0.01203	G	A	Postpartum depression || id:finn-b-O15_POSTPART_DEPR	finn-b-O15_POSTPART_DEPR	Postpartum depression	Postpartum depression || ||	TRUE	igd	NA	NA	NA	NA	NA	NA	NA
rs181139720	8	3237219	0.0564	0.0644	NA	0.3812	0.02054	A	G	Postpartum depression || id:finn-b-O15_POSTPART_DEPR	finn-b-O15_POSTPART_DEPR	Postpartum depression	Postpartum depression || ||	TRUE	igd	NA	NA	NA	NA	NA	NA	NA
rs17415655	8	4360885	0.0285	0.158	NA	0.8571	0.003407	G	C	Postpartum depression || id:finn-b-O15_POSTPART_DEPR	finn-b-O15_POSTPART_DEPR	Postpartum depression	Postpartum depression || ||	TRUE	igd	NA	NA	NA	NA	NA	NA	NA
rs10503336	8	5715469	0.0373	0.0445	NA	0.4023	0.04346	T	C	Postpartum depression || id:finn-b-O15_POSTPART_DEPR	finn-b-O15_POSTPART_DEPR	Postpartum depression	Postpartum depression || ||	TRUE	igd	NA	NA	NA	NA	NA	NA	NA
rs62464986	7	131913374	-0.0256	0.027	NA	0.3439	0.1315	G	A	Postpartum depression || id:finn-b-O15_POSTPART_DEPR	finn-b-O15_POSTPART_DEPR	Postpartum depression	Postpartum depression || ||	TRUE	igd	NA	NA	NA	NA	NA	NA	NA
rs73453598	7	137280310	-0.0313	0.1788	NA	0.861	0.002589	G	A	Postpartum depression || id:finn-b-O15_POSTPART_DEPR	finn-b-O15_POSTPART_DEPR	Postpartum depression	Postpartum depression || ||	TRUE	igd	NA	NA	NA	NA	NA	NA	NA
rs10242042	7	152426433	-0.0188	0.026	NA	0.4694	0.141	A	G	Postpartum depression || id:finn-b-O15_POSTPART_DEPR	finn-b-O15_POSTPART_DEPR	Postpartum depression	Postpartum depression || ||	TRUE	igd	NA	NA	NA	NA	NA	NA	NA
rs117072574	6	119513271	0.0388	0.0506	NA	0.444	0.03428	C	T	Postpartum depression || id:finn-b-O15_POSTPART_DEPR	finn-b-O15_POSTPART_DEPR	Postpartum depression	Postpartum depression || ||	TRUE	igd	NA	NA	NA	NA	NA	NA	NA
rs139256677	6	119957733	-0.011	0.0839	NA	0.8952	0.01187	A	G	Postpartum depression || id:finn-b-O15_POSTPART_DEPR	finn-b-O15_POSTPART_DEPR	Postpartum depression	Postpartum depression || ||	TRUE	igd	NA	NA	NA	NA	NA	NA	NA
rs2018906	6	129847804	0.0057	0.0184	NA	0.7558	0.4034	C	A	Postpartum depression || id:finn-b-O15_POSTPART_DEPR	finn-b-O15_POSTPART_DEPR	Postpartum depression	Postpartum depression || ||	TRUE	igd	NA	NA	NA	NA	NA	NA	NA
rs76431495	7	39119298	0.1111	0.0681	NA	0.1028	0.01749	T	A	Postpartum depression || id:finn-b-O15_POSTPART_DEPR	finn-b-O15_POSTPART_DEPR	Postpartum depression	Postpartum depression || ||	TRUE	igd	NA	NA	NA	NA	NA	NA	NA
rs149718150	7	42288203	0.0448	0.1601	NA	0.7798	0.00358	A	G	Postpartum depression || id:finn-b-O15_POSTPART_DEPR	finn-b-O15_POSTPART_DEPR	Postpartum depression	Postpartum depression || ||	TRUE	igd	NA	NA	NA	NA	NA	NA	NA
rs142078794	7	77042058	0.0365	0.1327	NA	0.7835	0.005158	A	G	Postpartum depression || id:finn-b-O15_POSTPART_DEPR	finn-b-O15_POSTPART_DEPR	Postpartum depression	Postpartum depression || ||	TRUE	igd	NA	NA	NA	NA	NA	NA	NA
rs113496385	7	80389202	-0.0291	0.1232	NA	0.8135	0.006087	G	A	Postpartum depression || id:finn-b-O15_POSTPART_DEPR	finn-b-O15_POSTPART_DEPR	Postpartum depression	Postpartum depression || ||	TRUE	igd	NA	NA	NA	NA	NA	NA	NA
rs118185489	6	155754993	-0.038	0.094	NA	0.6863	0.009603	G	A	Postpartum depression || id:finn-b-O15_POSTPART_DEPR	finn-b-O15_POSTPART_DEPR	Postpartum depression	Postpartum depression || ||	TRUE	igd	NA	NA	NA	NA	NA	NA	NA
rs113174274	7	723058	0.0611	0.1278	NA	0.6323	0.005279	C	T	Postpartum depression || id:finn-b-O15_POSTPART_DEPR	finn-b-O15_POSTPART_DEPR	Postpartum depression	Postpartum depression || ||	TRUE	igd	NA	NA	NA	NA	NA	NA	NA
rs180890648	7	5704675	0.0854	0.0824	NA	0.3	0.01248	T	C	Postpartum depression || id:finn-b-O15_POSTPART_DEPR	finn-b-O15_POSTPART_DEPR	Postpartum depression	Postpartum depression || ||	TRUE	igd	NA	NA	NA	NA	NA	NA	NA
rs189436247	7	20183255	0.0825	0.0786	NA	0.2936	0.01352	A	G	Postpartum depression || id:finn-b-O15_POSTPART_DEPR	finn-b-O15_POSTPART_DEPR	Postpartum depression	Postpartum depression || ||	TRUE	igd	NA	NA	NA	NA	NA	NA	NA
rs1175005	7	22021309	-0.0051	0.0217	NA	0.8155	0.7773	T	C	Postpartum depression || id:finn-b-O15_POSTPART_DEPR	finn-b-O15_POSTPART_DEPR	Postpartum depression	Postpartum depression || ||	TRUE	igd	NA	NA	NA	NA	NA	NA	NA
rs143026417	7	24199542	0.0102	0.0579	NA	0.8604	0.02498	G	A	Postpartum depression || id:finn-b-O15_POSTPART_DEPR	finn-b-O15_POSTPART_DEPR	Postpartum depression	Postpartum depression || ||	TRUE	igd	NA	NA	NA	NA	NA	NA	NA
rs10807827	7	25567657	-0.0066	0.0182	NA	0.716	0.4383	G	A	Postpartum depression || id:finn-b-O15_POSTPART_DEPR	finn-b-O15_POSTPART_DEPR	Postpartum depression	Postpartum depression || ||	TRUE	igd	NA	NA	NA	NA	NA	NA	NA
rs213183	7	52608934	0.0231	0.0206	NA	0.2634	0.2592	T	C	Postpartum depression || id:finn-b-O15_POSTPART_DEPR	finn-b-O15_POSTPART_DEPR	Postpartum depression	Postpartum depression || ||	TRUE	igd	NA	NA	NA	NA	NA	NA	NA
rs111476850	7	54076537	-0.0023	0.0326	NA	0.945	0.08314	A	G	Postpartum depression || id:finn-b-O15_POSTPART_DEPR	finn-b-O15_POSTPART_DEPR	Postpartum depression	Postpartum depression || ||	TRUE	igd	NA	NA	NA	NA	NA	NA	NA
rs73122397	7	57331813	-0.0397	0.0725	NA	0.5837	0.01633	A	C	Postpartum depression || id:finn-b-O15_POSTPART_DEPR	finn-b-O15_POSTPART_DEPR	Postpartum depression	Postpartum depression || ||	TRUE	igd	NA	NA	NA	NA	NA	NA	NA
rs17151920	7	78693836	0.1363	0.1435	NA	0.3421	0.004142	A	G	Postpartum depression || id:finn-b-O15_POSTPART_DEPR	finn-b-O15_POSTPART_DEPR	Postpartum depression	Postpartum depression || ||	TRUE	igd	NA	NA	NA	NA	NA	NA	NA
rs147838381	7	82845533	-0.0243	0.0441	NA	0.581201	0.04303	A	G	Postpartum depression || id:finn-b-O15_POSTPART_DEPR	finn-b-O15_POSTPART_DEPR	Postpartum depression	Postpartum depression || ||	TRUE	igd	NA	NA	NA	NA	NA	NA	NA
rs6465007	7	85172090	-0.0153	0.0512	NA	0.765301	0.03279	C	T	Postpartum depression || id:finn-b-O15_POSTPART_DEPR	finn-b-O15_POSTPART_DEPR	Postpartum depression	Postpartum depression || ||	TRUE	igd	NA	NA	NA	NA	NA	NA	NA
rs75132352	7	87565073	0.0139	0.0368	NA	0.7063	0.06616	C	T	Postpartum depression || id:finn-b-O15_POSTPART_DEPR	finn-b-O15_POSTPART_DEPR	Postpartum depression	Postpartum depression || ||	TRUE	igd	NA	NA	NA	NA	NA	NA	NA
rs79211952	7	87827256	-0.0925	0.1116	NA	0.4071	0.006927	A	C	Postpartum depression || id:finn-b-O15_POSTPART_DEPR	finn-b-O15_POSTPART_DEPR	Postpartum depression	Postpartum depression || ||	TRUE	igd	NA	NA	NA	NA	NA	NA	NA
rs7786918	7	88808424	0.0309	0.1043	NA	0.766999	0.008011	A	G	Postpartum depression || id:finn-b-O15_POSTPART_DEPR	finn-b-O15_POSTPART_DEPR	Postpartum depression	Postpartum depression || ||	TRUE	igd	NA	NA	NA	NA	NA	NA	NA
rs145208563	7	89399177	0.0621	0.0727	NA	0.3928	0.0162	C	A	Postpartum depression || id:finn-b-O15_POSTPART_DEPR	finn-b-O15_POSTPART_DEPR	Postpartum depression	Postpartum depression || ||	TRUE	igd	NA	NA	NA	NA	NA	NA	NA
rs35867894	7	90623011	0.1243	0.0707	NA	0.0786901	0.01694	G	A	Postpartum depression || id:finn-b-O15_POSTPART_DEPR	finn-b-O15_POSTPART_DEPR	Postpartum depression	Postpartum depression || ||	TRUE	igd	NA	NA	NA	NA	NA	NA	NA
rs74720435	7	92148213	-0.0388	0.1612	NA	0.8097	0.003255	C	T	Postpartum depression || id:finn-b-O15_POSTPART_DEPR	finn-b-O15_POSTPART_DEPR	Postpartum depression	Postpartum depression || ||	TRUE	igd	NA	NA	NA	NA	NA	NA	NA
rs147826719	7	92266198	0.0063	0.0566	NA	0.9111	0.02631	T	C	Postpartum depression || id:finn-b-O15_POSTPART_DEPR	finn-b-O15_POSTPART_DEPR	Postpartum depression	Postpartum depression || ||	TRUE	igd	NA	NA	NA	NA	NA	NA	NA
rs73216054	7	92708549	-0.0337	0.0407	NA	0.4077	0.05175	T	C	Postpartum depression || id:finn-b-O15_POSTPART_DEPR	finn-b-O15_POSTPART_DEPR	Postpartum depression	Postpartum depression || ||	TRUE	igd	NA	NA	NA	NA	NA	NA	NA
rs62467342	7	94826319	0.0031	0.0268	NA	0.9077	0.1301	G	A	Postpartum depression || id:finn-b-O15_POSTPART_DEPR	finn-b-O15_POSTPART_DEPR	Postpartum depression	Postpartum depression || ||	TRUE	igd	NA	NA	NA	NA	NA	NA	NA
rs181685789	7	95638442	0.0039	0.1075	NA	0.9711	0.007818	A	G	Postpartum depression || id:finn-b-O15_POSTPART_DEPR	finn-b-O15_POSTPART_DEPR	Postpartum depression	Postpartum depression || ||	TRUE	igd	NA	NA	NA	NA	NA	NA	NA
rs188342037	7	96024251	0.0351	0.0426	NA	0.4104	0.04684	T	C	Postpartum depression || id:finn-b-O15_POSTPART_DEPR	finn-b-O15_POSTPART_DEPR	Postpartum depression	Postpartum depression || ||	TRUE	igd	NA	NA	NA	NA	NA	NA	NA
rs138799744	7	100818300	-0.065	0.0292	NA	0.0259801	0.1116	T	A	Postpartum depression || id:finn-b-O15_POSTPART_DEPR	finn-b-O15_POSTPART_DEPR	Postpartum depression	Postpartum depression || ||	TRUE	igd	NA	NA	NA	NA	NA	NA	NA
rs138875490	6	157930040	-0.0529	0.0892	NA	0.553	0.01085	A	G	Postpartum depression || id:finn-b-O15_POSTPART_DEPR	finn-b-O15_POSTPART_DEPR	Postpartum depression	Postpartum depression || ||	TRUE	igd	NA	NA	NA	NA	NA	NA	NA
rs189436880	6	169078593	-0.0435	0.0364	NA	0.2316	0.06702	T	G	Postpartum depression || id:finn-b-O15_POSTPART_DEPR	finn-b-O15_POSTPART_DEPR	Postpartum depression	Postpartum depression || ||	TRUE	igd	NA	NA	NA	NA	NA	NA	NA
rs10282526	7	943711	-0.0079	0.0222	NA	0.721	0.2197	C	T	Postpartum depression || id:finn-b-O15_POSTPART_DEPR	finn-b-O15_POSTPART_DEPR	Postpartum depression	Postpartum depression || ||	TRUE	igd	NA	NA	NA	NA	NA	NA	NA
rs146540556	7	10010635	0.201	0.08	NA	0.01196	0.01308	T	C	Postpartum depression || id:finn-b-O15_POSTPART_DEPR	finn-b-O15_POSTPART_DEPR	Postpartum depression	Postpartum depression || ||	TRUE	igd	NA	NA	NA	NA	NA	NA	NA
rs116855995	7	15893074	0.0761	0.0548	NA	0.1646	0.02783	A	G	Postpartum depression || id:finn-b-O15_POSTPART_DEPR	finn-b-O15_POSTPART_DEPR	Postpartum depression	Postpartum depression || ||	TRUE	igd	NA	NA	NA	NA	NA	NA	NA
rs17138161	7	17728769	0.0671	0.145	NA	0.6436	0.003925	G	C	Postpartum depression || id:finn-b-O15_POSTPART_DEPR	finn-b-O15_POSTPART_DEPR	Postpartum depression	Postpartum depression || ||	TRUE	igd	NA	NA	NA	NA	NA	NA	NA
rs117979756	7	24519225	0.0207	0.0794	NA	0.7945	0.01361	A	C	Postpartum depression || id:finn-b-O15_POSTPART_DEPR	finn-b-O15_POSTPART_DEPR	Postpartum depression	Postpartum depression || ||	TRUE	igd	NA	NA	NA	NA	NA	NA	NA
rs62449875	7	28042839	-0.0257	0.0427	NA	0.547599	0.04762	C	T	Postpartum depression || id:finn-b-O15_POSTPART_DEPR	finn-b-O15_POSTPART_DEPR	Postpartum depression	Postpartum depression || ||	TRUE	igd	NA	NA	NA	NA	NA	NA	NA
rs148521478	7	27471788	-0.0936	0.1049	NA	0.3722	0.007718	A	G	Postpartum depression || id:finn-b-O15_POSTPART_DEPR	finn-b-O15_POSTPART_DEPR	Postpartum depression	Postpartum depression || ||	TRUE	igd	NA	NA	NA	NA	NA	NA	NA
rs2057738	7	29420712	0.0118	0.0189	NA	0.5324	0.6244	C	T	Postpartum depression || id:finn-b-O15_POSTPART_DEPR	finn-b-O15_POSTPART_DEPR	Postpartum depression	Postpartum depression || ||	TRUE	igd	NA	NA	NA	NA	NA	NA	NA
rs76986321	7	14865705	0.0729	0.0704	NA	0.3008	0.01771	C	G	Postpartum depression || id:finn-b-O15_POSTPART_DEPR	finn-b-O15_POSTPART_DEPR	Postpartum depression	Postpartum depression || ||	TRUE	igd	NA	NA	NA	NA	NA	NA	NA
rs12211335	6	114790125	-0.0142	0.0269	NA	0.5971	0.1291	G	A	Postpartum depression || id:finn-b-O15_POSTPART_DEPR	finn-b-O15_POSTPART_DEPR	Postpartum depression	Postpartum depression || ||	TRUE	igd	NA	NA	NA	NA	NA	NA	NA
rs432738	6	117576822	-0.0031	0.0267	NA	0.9084	0.8687	T	C	Postpartum depression || id:finn-b-O15_POSTPART_DEPR	finn-b-O15_POSTPART_DEPR	Postpartum depression	Postpartum depression || ||	TRUE	igd	NA	NA	NA	NA	NA	NA	NA
rs6935757	6	134822574	0.0044	0.0205	NA	0.8301	0.2714	G	A	Postpartum depression || id:finn-b-O15_POSTPART_DEPR	finn-b-O15_POSTPART_DEPR	Postpartum depression	Postpartum depression || ||	TRUE	igd	NA	NA	NA	NA	NA	NA	NA
rs146791743	7	104709311	0.0527	0.04	NA	0.1875	0.05305	G	A	Postpartum depression || id:finn-b-O15_POSTPART_DEPR	finn-b-O15_POSTPART_DEPR	Postpartum depression	Postpartum depression || ||	TRUE	igd	NA	NA	NA	NA	NA	NA	NA
rs112470973	7	131896857	-0.0683	0.0513	NA	0.1828	0.03201	A	G	Postpartum depression || id:finn-b-O15_POSTPART_DEPR	finn-b-O15_POSTPART_DEPR	Postpartum depression	Postpartum depression || ||	TRUE	igd	NA	NA	NA	NA	NA	NA	NA
rs10233056	7	139961821	-0.0426	0.0219	NA	0.0522998	0.2218	A	G	Postpartum depression || id:finn-b-O15_POSTPART_DEPR	finn-b-O15_POSTPART_DEPR	Postpartum depression	Postpartum depression || ||	TRUE	igd	NA	NA	NA	NA	NA	NA	NA
rs78979042	7	140003057	0.0036	0.0345	NA	0.9162	0.07577	A	G	Postpartum depression || id:finn-b-O15_POSTPART_DEPR	finn-b-O15_POSTPART_DEPR	Postpartum depression	Postpartum depression || ||	TRUE	igd	NA	NA	NA	NA	NA	NA	NA
rs148947108	7	140098052	0.0378	0.0386	NA	0.3269	0.05919	C	G	Postpartum depression || id:finn-b-O15_POSTPART_DEPR	finn-b-O15_POSTPART_DEPR	Postpartum depression	Postpartum depression || ||	TRUE	igd	NA	NA	NA	NA	NA	NA	NA
rs186130541	7	141968119	-0.0607	0.2689	NA	0.8215	0.001243	T	A	Postpartum depression || id:finn-b-O15_POSTPART_DEPR	finn-b-O15_POSTPART_DEPR	Postpartum depression	Postpartum depression || ||	TRUE	igd	NA	NA	NA	NA	NA	NA	NA
rs11769666	7	145182288	0.0579	0.0304	NA	0.0567205	0.1011	T	C	Postpartum depression || id:finn-b-O15_POSTPART_DEPR	finn-b-O15_POSTPART_DEPR	Postpartum depression	Postpartum depression || ||	TRUE	igd	NA	NA	NA	NA	NA	NA	NA
rs116855483	7	146804985	-0.089	0.0896	NA	0.3203	0.01067	G	A	Postpartum depression || id:finn-b-O15_POSTPART_DEPR	finn-b-O15_POSTPART_DEPR	Postpartum depression	Postpartum depression || ||	TRUE	igd	NA	NA	NA	NA	NA	NA	NA
rs111745617	7	148284264	-0.0388	0.0495	NA	0.4329	0.03464	C	G	Postpartum depression || id:finn-b-O15_POSTPART_DEPR	finn-b-O15_POSTPART_DEPR	Postpartum depression	Postpartum depression || ||	TRUE	igd	NA	NA	NA	NA	NA	NA	NA
rs113576934	7	151040251	-0.0711	0.0992	NA	0.4736	0.008681	G	A	Postpartum depression || id:finn-b-O15_POSTPART_DEPR	finn-b-O15_POSTPART_DEPR	Postpartum depression	Postpartum depression || ||	TRUE	igd	NA	NA	NA	NA	NA	NA	NA
rs76716683	7	154729670	-0.0056	0.056	NA	0.92	0.02686	C	G	Postpartum depression || id:finn-b-O15_POSTPART_DEPR	finn-b-O15_POSTPART_DEPR	Postpartum depression	Postpartum depression || ||	TRUE	igd	NA	NA	NA	NA	NA	NA	NA
rs141712064	10	80815530	-0.0887	0.0645	NA	0.1691	0.021	A	G	Postpartum depression || id:finn-b-O15_POSTPART_DEPR	finn-b-O15_POSTPART_DEPR	Postpartum depression	Postpartum depression || ||	TRUE	igd	NA	NA	NA	NA	NA	NA	NA
rs150885428	10	81208451	0.0412	0.0606	NA	0.4963	0.02449	C	G	Postpartum depression || id:finn-b-O15_POSTPART_DEPR	finn-b-O15_POSTPART_DEPR	Postpartum depression	Postpartum depression || ||	TRUE	igd	NA	NA	NA	NA	NA	NA	NA
rs118037605	10	73876969	-0.0233	0.0527	NA	0.6591	0.03067	T	A	Postpartum depression || id:finn-b-O15_POSTPART_DEPR	finn-b-O15_POSTPART_DEPR	Postpartum depression	Postpartum depression || ||	TRUE	igd	NA	NA	NA	NA	NA	NA	NA
rs3729702	10	75230635	-0.0344	0.0308	NA	0.2639	0.09391	C	G	Postpartum depression || id:finn-b-O15_POSTPART_DEPR	finn-b-O15_POSTPART_DEPR	Postpartum depression	Postpartum depression || ||	TRUE	igd	NA	NA	NA	NA	NA	NA	NA
rs113279461	10	119284700	0.0347	0.0306	NA	0.2559	0.0962	A	G	Postpartum depression || id:finn-b-O15_POSTPART_DEPR	finn-b-O15_POSTPART_DEPR	Postpartum depression	Postpartum depression || ||	TRUE	igd	NA	NA	NA	NA	NA	NA	NA
rs147370926	10	126262158	-0.1487	0.0789	NA	0.0594593	0.01395	T	G	Postpartum depression || id:finn-b-O15_POSTPART_DEPR	finn-b-O15_POSTPART_DEPR	Postpartum depression	Postpartum depression || ||	TRUE	igd	NA	NA	NA	NA	NA	NA	NA
rs74527474	10	78591693	-0.016	0.0365	NA	0.6601	0.0659	A	G	Postpartum depression || id:finn-b-O15_POSTPART_DEPR	finn-b-O15_POSTPART_DEPR	Postpartum depression	Postpartum depression || ||	TRUE	igd	NA	NA	NA	NA	NA	NA	NA
rs77537128	10	85965351	-0.037	0.149	NA	0.8037	0.004027	A	G	Postpartum depression || id:finn-b-O15_POSTPART_DEPR	finn-b-O15_POSTPART_DEPR	Postpartum depression	Postpartum depression || ||	TRUE	igd	NA	NA	NA	NA	NA	NA	NA
rs11201852	10	87722501	-0.007	0.0457	NA	0.879	0.04056	G	T	Postpartum depression || id:finn-b-O15_POSTPART_DEPR	finn-b-O15_POSTPART_DEPR	Postpartum depression	Postpartum depression || ||	TRUE	igd	NA	NA	NA	NA	NA	NA	NA
rs118120780	8	8367623	0.035	0.0572	NA	0.5412	0.02585	C	A	Postpartum depression || id:finn-b-O15_POSTPART_DEPR	finn-b-O15_POSTPART_DEPR	Postpartum depression	Postpartum depression || ||	TRUE	igd	NA	NA	NA	NA	NA	NA	NA
rs149393073	8	9661061	-0.0643	0.0734	NA	0.3806	0.01581	T	C	Postpartum depression || id:finn-b-O15_POSTPART_DEPR	finn-b-O15_POSTPART_DEPR	Postpartum depression	Postpartum depression || ||	TRUE	igd	NA	NA	NA	NA	NA	NA	NA
rs62488528	8	12680543	0.0484	0.0402	NA	0.2289	0.05347	T	A	Postpartum depression || id:finn-b-O15_POSTPART_DEPR	finn-b-O15_POSTPART_DEPR	Postpartum depression	Postpartum depression || ||	TRUE	igd	NA	NA	NA	NA	NA	NA	NA
rs56007959	8	13433543	0.0402	0.0452	NA	0.3734	0.04347	C	G	Postpartum depression || id:finn-b-O15_POSTPART_DEPR	finn-b-O15_POSTPART_DEPR	Postpartum depression	Postpartum depression || ||	TRUE	igd	NA	NA	NA	NA	NA	NA	NA
rs73219736	8	14253064	-0.0038	0.0254	NA	0.8795	0.1502	G	A	Postpartum depression || id:finn-b-O15_POSTPART_DEPR	finn-b-O15_POSTPART_DEPR	Postpartum depression	Postpartum depression || ||	TRUE	igd	NA	NA	NA	NA	NA	NA	NA
rs7813981	8	14257643	0.0279	0.0464	NA	0.547	0.03943	C	T	Postpartum depression || id:finn-b-O15_POSTPART_DEPR	finn-b-O15_POSTPART_DEPR	Postpartum depression	Postpartum depression || ||	TRUE	igd	NA	NA	NA	NA	NA	NA	NA
rs35160940	8	14710714	-0.0442	0.0437	NA	0.3111	0.04595	G	T	Postpartum depression || id:finn-b-O15_POSTPART_DEPR	finn-b-O15_POSTPART_DEPR	Postpartum depression	Postpartum depression || ||	TRUE	igd	NA	NA	NA	NA	NA	NA	NA
rs6982893	8	15228814	0.0056	0.0224	NA	0.8025	0.2036	C	G	Postpartum depression || id:finn-b-O15_POSTPART_DEPR	finn-b-O15_POSTPART_DEPR	Postpartum depression	Postpartum depression || ||	TRUE	igd	NA	NA	NA	NA	NA	NA	NA
rs633944	8	16672922	0.1435	0.1094	NA	0.1898	0.00689	G	T	Postpartum depression || id:finn-b-O15_POSTPART_DEPR	finn-b-O15_POSTPART_DEPR	Postpartum depression	Postpartum depression || ||	TRUE	igd	NA	NA	NA	NA	NA	NA	NA
rs117108068	8	17343526	-0.067	0.0869	NA	0.4411	0.01153	C	A	Postpartum depression || id:finn-b-O15_POSTPART_DEPR	finn-b-O15_POSTPART_DEPR	Postpartum depression	Postpartum depression || ||	TRUE	igd	NA	NA	NA	NA	NA	NA	NA
rs56041459	8	17450827	0.0369	0.022	NA	0.0940091	0.2184	G	A	Postpartum depression || id:finn-b-O15_POSTPART_DEPR	finn-b-O15_POSTPART_DEPR	Postpartum depression	Postpartum depression || ||	TRUE	igd	NA	NA	NA	NA	NA	NA	NA
rs111312905	8	18397203	0.0032	0.0602	NA	0.9582	0.02258	A	G	Postpartum depression || id:finn-b-O15_POSTPART_DEPR	finn-b-O15_POSTPART_DEPR	Postpartum depression	Postpartum depression || ||	TRUE	igd	NA	NA	NA	NA	NA	NA	NA
rs59335729	8	18935025	0.0154	0.0537	NA	0.7738	0.02982	T	C	Postpartum depression || id:finn-b-O15_POSTPART_DEPR	finn-b-O15_POSTPART_DEPR	Postpartum depression	Postpartum depression || ||	TRUE	igd	NA	NA	NA	NA	NA	NA	NA
rs79076392	8	20554870	0.0601	0.1496	NA	0.6879	0.003718	A	G	Postpartum depression || id:finn-b-O15_POSTPART_DEPR	finn-b-O15_POSTPART_DEPR	Postpartum depression	Postpartum depression || ||	TRUE	igd	NA	NA	NA	NA	NA	NA	NA
rs7828056	8	26516038	0.0152	0.0559	NA	0.7863	0.02666	C	A	Postpartum depression || id:finn-b-O15_POSTPART_DEPR	finn-b-O15_POSTPART_DEPR	Postpartum depression	Postpartum depression || ||	TRUE	igd	NA	NA	NA	NA	NA	NA	NA
rs147205924	8	27801768	-0.0834	0.0737	NA	0.2577	0.01562	A	G	Postpartum depression || id:finn-b-O15_POSTPART_DEPR	finn-b-O15_POSTPART_DEPR	Postpartum depression	Postpartum depression || ||	TRUE	igd	NA	NA	NA	NA	NA	NA	NA
rs79633766	8	28584380	-0.0104	0.0546	NA	0.8495	0.02856	C	T	Postpartum depression || id:finn-b-O15_POSTPART_DEPR	finn-b-O15_POSTPART_DEPR	Postpartum depression	Postpartum depression || ||	TRUE	igd	NA	NA	NA	NA	NA	NA	NA
rs6981350	8	29913870	-0.0656	0.0625	NA	0.2939	0.02119	C	T	Postpartum depression || id:finn-b-O15_POSTPART_DEPR	finn-b-O15_POSTPART_DEPR	Postpartum depression	Postpartum depression || ||	TRUE	igd	NA	NA	NA	NA	NA	NA	NA
rs62506074	8	30906089	0.0048	0.02	NA	0.8095	0.289	T	C	Postpartum depression || id:finn-b-O15_POSTPART_DEPR	finn-b-O15_POSTPART_DEPR	Postpartum depression	Postpartum depression || ||	TRUE	igd	NA	NA	NA	NA	NA	NA	NA
rs80127039	8	32621630	0.0564	0.0642	NA	0.3798	0.02044	T	C	Postpartum depression || id:finn-b-O15_POSTPART_DEPR	finn-b-O15_POSTPART_DEPR	Postpartum depression	Postpartum depression || ||	TRUE	igd	NA	NA	NA	NA	NA	NA	NA
rs11777866	8	52133220	-0.0734	0.1441	NA	0.610401	0.004206	C	A	Postpartum depression || id:finn-b-O15_POSTPART_DEPR	finn-b-O15_POSTPART_DEPR	Postpartum depression	Postpartum depression || ||	TRUE	igd	NA	NA	NA	NA	NA	NA	NA
rs7009844	8	55266455	0.0021	0.0186	NA	0.9109	0.4154	A	G	Postpartum depression || id:finn-b-O15_POSTPART_DEPR	finn-b-O15_POSTPART_DEPR	Postpartum depression	Postpartum depression || ||	TRUE	igd	NA	NA	NA	NA	NA	NA	NA
rs138414139	8	58710304	-0.0307	0.1487	NA	0.8367	0.003797	A	G	Postpartum depression || id:finn-b-O15_POSTPART_DEPR	finn-b-O15_POSTPART_DEPR	Postpartum depression	Postpartum depression || ||	TRUE	igd	NA	NA	NA	NA	NA	NA	NA
rs34309038	8	59223546	-0.0569	0.066	NA	0.389	0.01906	C	G	Postpartum depression || id:finn-b-O15_POSTPART_DEPR	finn-b-O15_POSTPART_DEPR	Postpartum depression	Postpartum depression || ||	TRUE	igd	NA	NA	NA	NA	NA	NA	NA
rs35236218	8	59711682	0.0184	0.0362	NA	0.611299	0.06784	A	G	Postpartum depression || id:finn-b-O15_POSTPART_DEPR	finn-b-O15_POSTPART_DEPR	Postpartum depression	Postpartum depression || ||	TRUE	igd	NA	NA	NA	NA	NA	NA	NA
rs1431917	8	62886740	-0.0508	0.0562	NA	0.3663	0.02733	G	A	Postpartum depression || id:finn-b-O15_POSTPART_DEPR	finn-b-O15_POSTPART_DEPR	Postpartum depression	Postpartum depression || ||	TRUE	igd	NA	NA	NA	NA	NA	NA	NA
rs117350795	8	63302692	-0.0852	0.1105	NA	0.4407	0.007077	A	T	Postpartum depression || id:finn-b-O15_POSTPART_DEPR	finn-b-O15_POSTPART_DEPR	Postpartum depression	Postpartum depression || ||	TRUE	igd	NA	NA	NA	NA	NA	NA	NA
rs298192	8	65272478	0.0027	0.0186	NA	0.8852	0.6152	A	G	Postpartum depression || id:finn-b-O15_POSTPART_DEPR	finn-b-O15_POSTPART_DEPR	Postpartum depression	Postpartum depression || ||	TRUE	igd	NA	NA	NA	NA	NA	NA	NA
rs986392	8	66270570	-0.044	0.0447	NA	0.3253	0.9571	T	C	Postpartum depression || id:finn-b-O15_POSTPART_DEPR	finn-b-O15_POSTPART_DEPR	Postpartum depression	Postpartum depression || ||	TRUE	igd	NA	NA	NA	NA	NA	NA	NA
rs74941650	8	68918408	0.0453	0.2581	NA	0.8607	0.001445	A	G	Postpartum depression || id:finn-b-O15_POSTPART_DEPR	finn-b-O15_POSTPART_DEPR	Postpartum depression	Postpartum depression || ||	TRUE	igd	NA	NA	NA	NA	NA	NA	NA
rs75011819	11	63911878	-0.1058	0.0763	NA	0.1653	0.01465	A	G	Postpartum depression || id:finn-b-O15_POSTPART_DEPR	finn-b-O15_POSTPART_DEPR	Postpartum depression	Postpartum depression || ||	TRUE	igd	NA	NA	NA	NA	NA	NA	NA
rs372115729	11	66208416	0.0143	0.0409	NA	0.726099	0.05013	T	C	Postpartum depression || id:finn-b-O15_POSTPART_DEPR	finn-b-O15_POSTPART_DEPR	Postpartum depression	Postpartum depression || ||	TRUE	igd	NA	NA	NA	NA	NA	NA	NA
rs11603666	11	83185109	-0.0105	0.0534	NA	0.8434	0.02941	A	G	Postpartum depression || id:finn-b-O15_POSTPART_DEPR	finn-b-O15_POSTPART_DEPR	Postpartum depression	Postpartum depression || ||	TRUE	igd	NA	NA	NA	NA	NA	NA	NA
rs76030800	11	83830762	-0.0028	0.05	NA	0.9555	0.03346	A	T	Postpartum depression || id:finn-b-O15_POSTPART_DEPR	finn-b-O15_POSTPART_DEPR	Postpartum depression	Postpartum depression || ||	TRUE	igd	NA	NA	NA	NA	NA	NA	NA
rs61903841	11	86697572	-0.0103	0.0184	NA	0.5761	0.4038	T	G	Postpartum depression || id:finn-b-O15_POSTPART_DEPR	finn-b-O15_POSTPART_DEPR	Postpartum depression	Postpartum depression || ||	TRUE	igd	NA	NA	NA	NA	NA	NA	NA
rs78485976	11	87025314	-0.0157	0.078	NA	0.8405	0.01378	A	C	Postpartum depression || id:finn-b-O15_POSTPART_DEPR	finn-b-O15_POSTPART_DEPR	Postpartum depression	Postpartum depression || ||	TRUE	igd	NA	NA	NA	NA	NA	NA	NA
rs145625359	11	90145207	-0.0691	0.0977	NA	0.4792	0.00889	G	A	Postpartum depression || id:finn-b-O15_POSTPART_DEPR	finn-b-O15_POSTPART_DEPR	Postpartum depression	Postpartum depression || ||	TRUE	igd	NA	NA	NA	NA	NA	NA	NA
rs140656975	11	68969426	-0.0321	0.0402	NA	0.4253	0.05257	T	C	Postpartum depression || id:finn-b-O15_POSTPART_DEPR	finn-b-O15_POSTPART_DEPR	Postpartum depression	Postpartum depression || ||	TRUE	igd	NA	NA	NA	NA	NA	NA	NA
rs75499097	11	70089036	-0.0665	0.0364	NA	0.0679595	0.06749	T	C	Postpartum depression || id:finn-b-O15_POSTPART_DEPR	finn-b-O15_POSTPART_DEPR	Postpartum depression	Postpartum depression || ||	TRUE	igd	NA	NA	NA	NA	NA	NA	NA
rs117052016	11	95469891	0.0181	0.0792	NA	0.8188	0.0134	A	G	Postpartum depression || id:finn-b-O15_POSTPART_DEPR	finn-b-O15_POSTPART_DEPR	Postpartum depression	Postpartum depression || ||	TRUE	igd	NA	NA	NA	NA	NA	NA	NA
rs144835006	11	97285679	-0.0573	0.0681	NA	0.4003	0.01777	T	C	Postpartum depression || id:finn-b-O15_POSTPART_DEPR	finn-b-O15_POSTPART_DEPR	Postpartum depression	Postpartum depression || ||	TRUE	igd	NA	NA	NA	NA	NA	NA	NA
rs79845135	11	97296758	0.002	0.0521	NA	0.9697	0.03027	C	G	Postpartum depression || id:finn-b-O15_POSTPART_DEPR	finn-b-O15_POSTPART_DEPR	Postpartum depression	Postpartum depression || ||	TRUE	igd	NA	NA	NA	NA	NA	NA	NA
rs579627	11	102835419	-0.002	0.0236	NA	0.934	0.1815	A	G	Postpartum depression || id:finn-b-O15_POSTPART_DEPR	finn-b-O15_POSTPART_DEPR	Postpartum depression	Postpartum depression || ||	TRUE	igd	NA	NA	NA	NA	NA	NA	NA
rs192028113	11	103341333	0.1945	0.1137	NA	0.0870603	0.006656	A	C	Postpartum depression || id:finn-b-O15_POSTPART_DEPR	finn-b-O15_POSTPART_DEPR	Postpartum depression	Postpartum depression || ||	TRUE	igd	NA	NA	NA	NA	NA	NA	NA
rs75237356	11	104071732	-0.0283	0.0732	NA	0.699	0.01581	C	T	Postpartum depression || id:finn-b-O15_POSTPART_DEPR	finn-b-O15_POSTPART_DEPR	Postpartum depression	Postpartum depression || ||	TRUE	igd	NA	NA	NA	NA	NA	NA	NA
rs17104532	11	105654319	-0.0028	0.0468	NA	0.9528	0.03876	A	G	Postpartum depression || id:finn-b-O15_POSTPART_DEPR	finn-b-O15_POSTPART_DEPR	Postpartum depression	Postpartum depression || ||	TRUE	igd	NA	NA	NA	NA	NA	NA	NA
rs117487177	11	106964869	0.0849	0.0744	NA	0.2535	0.01525	C	T	Postpartum depression || id:finn-b-O15_POSTPART_DEPR	finn-b-O15_POSTPART_DEPR	Postpartum depression	Postpartum depression || ||	TRUE	igd	NA	NA	NA	NA	NA	NA	NA
rs2017912	11	107073420	-0.0664	0.0562	NA	0.2368	0.02699	T	C	Postpartum depression || id:finn-b-O15_POSTPART_DEPR	finn-b-O15_POSTPART_DEPR	Postpartum depression	Postpartum depression || ||	TRUE	igd	NA	NA	NA	NA	NA	NA	NA
rs61541574	11	107876843	0.007	0.0554	NA	0.8997	0.02783	A	C	Postpartum depression || id:finn-b-O15_POSTPART_DEPR	finn-b-O15_POSTPART_DEPR	Postpartum depression	Postpartum depression || ||	TRUE	igd	NA	NA	NA	NA	NA	NA	NA
rs150348738	11	111047662	0.0169	0.0474	NA	0.7224	0.03791	T	C	Postpartum depression || id:finn-b-O15_POSTPART_DEPR	finn-b-O15_POSTPART_DEPR	Postpartum depression	Postpartum depression || ||	TRUE	igd	NA	NA	NA	NA	NA	NA	NA
rs11606148	11	111313198	-0.007	0.0191	NA	0.7134	0.654	T	C	Postpartum depression || id:finn-b-O15_POSTPART_DEPR	finn-b-O15_POSTPART_DEPR	Postpartum depression	Postpartum depression || ||	TRUE	igd	NA	NA	NA	NA	NA	NA	NA
rs4462258	10	134324792	-0.0693	0.1345	NA	0.606599	0.9955	C	T	Postpartum depression || id:finn-b-O15_POSTPART_DEPR	finn-b-O15_POSTPART_DEPR	Postpartum depression	Postpartum depression || ||	TRUE	igd	NA	NA	NA	NA	NA	NA	NA
rs180934195	10	134860654	0.05	0.1085	NA	0.645199	0.007297	A	G	Postpartum depression || id:finn-b-O15_POSTPART_DEPR	finn-b-O15_POSTPART_DEPR	Postpartum depression	Postpartum depression || ||	TRUE	igd	NA	NA	NA	NA	NA	NA	NA
rs145839955	11	2839789	-0.0001	0.0787	NA	0.9989	0.01337	T	C	Postpartum depression || id:finn-b-O15_POSTPART_DEPR	finn-b-O15_POSTPART_DEPR	Postpartum depression	Postpartum depression || ||	TRUE	igd	NA	NA	NA	NA	NA	NA	NA
rs163184	11	2847069	0.008	0.0187	NA	0.6675	0.628	G	T	Postpartum depression || id:finn-b-O15_POSTPART_DEPR	finn-b-O15_POSTPART_DEPR	Postpartum depression	Postpartum depression || ||	TRUE	igd	NA	NA	NA	NA	NA	NA	NA
rs117768698	11	6004979	-0.1516	0.1243	NA	0.2224	0.005614	C	T	Postpartum depression || id:finn-b-O15_POSTPART_DEPR	finn-b-O15_POSTPART_DEPR	Postpartum depression	Postpartum depression || ||	TRUE	igd	NA	NA	NA	NA	NA	NA	NA
rs117524963	11	12895668	-0.0491	0.0452	NA	0.2773	0.0409	C	T	Postpartum depression || id:finn-b-O15_POSTPART_DEPR	finn-b-O15_POSTPART_DEPR	Postpartum depression	Postpartum depression || ||	TRUE	igd	NA	NA	NA	NA	NA	NA	NA
rs77685103	11	13428513	0.0961	0.0843	NA	0.2542	0.01227	T	C	Postpartum depression || id:finn-b-O15_POSTPART_DEPR	finn-b-O15_POSTPART_DEPR	Postpartum depression	Postpartum depression || ||	TRUE	igd	NA	NA	NA	NA	NA	NA	NA
rs76516781	11	14585331	-0.0079	0.0473	NA	0.8666	0.03827	A	C	Postpartum depression || id:finn-b-O15_POSTPART_DEPR	finn-b-O15_POSTPART_DEPR	Postpartum depression	Postpartum depression || ||	TRUE	igd	NA	NA	NA	NA	NA	NA	NA
rs150120628	11	24775298	0.0692	0.1686	NA	0.6815	0.002984	T	C	Postpartum depression || id:finn-b-O15_POSTPART_DEPR	finn-b-O15_POSTPART_DEPR	Postpartum depression	Postpartum depression || ||	TRUE	igd	NA	NA	NA	NA	NA	NA	NA
rs72889128	11	26485191	0.0047	0.0462	NA	0.9182	0.04049	A	T	Postpartum depression || id:finn-b-O15_POSTPART_DEPR	finn-b-O15_POSTPART_DEPR	Postpartum depression	Postpartum depression || ||	TRUE	igd	NA	NA	NA	NA	NA	NA	NA
rs116995241	11	26752189	0.0668	0.082	NA	0.4155	0.01242	G	A	Postpartum depression || id:finn-b-O15_POSTPART_DEPR	finn-b-O15_POSTPART_DEPR	Postpartum depression	Postpartum depression || ||	TRUE	igd	NA	NA	NA	NA	NA	NA	NA
rs143764577	11	29616652	-0.002	0.1362	NA	0.9886	0.004689	T	C	Postpartum depression || id:finn-b-O15_POSTPART_DEPR	finn-b-O15_POSTPART_DEPR	Postpartum depression	Postpartum depression || ||	TRUE	igd	NA	NA	NA	NA	NA	NA	NA
rs146106268	11	33452497	-0.0766	0.0878	NA	0.383	0.01079	C	T	Postpartum depression || id:finn-b-O15_POSTPART_DEPR	finn-b-O15_POSTPART_DEPR	Postpartum depression	Postpartum depression || ||	TRUE	igd	NA	NA	NA	NA	NA	NA	NA
rs147258669	11	37939013	-0.0046	0.0761	NA	0.9519	0.01471	G	A	Postpartum depression || id:finn-b-O15_POSTPART_DEPR	finn-b-O15_POSTPART_DEPR	Postpartum depression	Postpartum depression || ||	TRUE	igd	NA	NA	NA	NA	NA	NA	NA
rs139988227	11	60086778	-0.0074	0.0785	NA	0.9246	0.01367	G	C	Postpartum depression || id:finn-b-O15_POSTPART_DEPR	finn-b-O15_POSTPART_DEPR	Postpartum depression	Postpartum depression || ||	TRUE	igd	NA	NA	NA	NA	NA	NA	NA
rs140782283	11	67190036	0.0033	0.0345	NA	0.9238	0.07277	C	G	Postpartum depression || id:finn-b-O15_POSTPART_DEPR	finn-b-O15_POSTPART_DEPR	Postpartum depression	Postpartum depression || ||	TRUE	igd	NA	NA	NA	NA	NA	NA	NA
rs146837093	11	62764257	-0.0319	0.0813	NA	0.6944	0.01264	C	T	Postpartum depression || id:finn-b-O15_POSTPART_DEPR	finn-b-O15_POSTPART_DEPR	Postpartum depression	Postpartum depression || ||	TRUE	igd	NA	NA	NA	NA	NA	NA	NA
rs112219657	11	65361786	-0.0807	0.154	NA	0.6002	0.003787	T	C	Postpartum depression || id:finn-b-O15_POSTPART_DEPR	finn-b-O15_POSTPART_DEPR	Postpartum depression	Postpartum depression || ||	TRUE	igd	NA	NA	NA	NA	NA	NA	NA
rs1110707	11	66360021	0.0421	0.0834	NA	0.613901	0.01191	T	C	Postpartum depression || id:finn-b-O15_POSTPART_DEPR	finn-b-O15_POSTPART_DEPR	Postpartum depression	Postpartum depression || ||	TRUE	igd	NA	NA	NA	NA	NA	NA	NA
rs117633108	11	77820316	-0.0387	0.0751	NA	0.606001	0.01484	C	T	Postpartum depression || id:finn-b-O15_POSTPART_DEPR	finn-b-O15_POSTPART_DEPR	Postpartum depression	Postpartum depression || ||	TRUE	igd	NA	NA	NA	NA	NA	NA	NA
rs11233297	11	82467470	-0.0207	0.0706	NA	0.769899	0.01613	A	T	Postpartum depression || id:finn-b-O15_POSTPART_DEPR	finn-b-O15_POSTPART_DEPR	Postpartum depression	Postpartum depression || ||	TRUE	igd	NA	NA	NA	NA	NA	NA	NA
rs189844411	11	84481399	-0.0106	0.0933	NA	0.9099	0.009654	C	T	Postpartum depression || id:finn-b-O15_POSTPART_DEPR	finn-b-O15_POSTPART_DEPR	Postpartum depression	Postpartum depression || ||	TRUE	igd	NA	NA	NA	NA	NA	NA	NA
rs190132526	11	85100145	-0.0108	0.0567	NA	0.8489	0.0259	T	A	Postpartum depression || id:finn-b-O15_POSTPART_DEPR	finn-b-O15_POSTPART_DEPR	Postpartum depression	Postpartum depression || ||	TRUE	igd	NA	NA	NA	NA	NA	NA	NA
rs11234779	11	86459265	0.1458	0.1138	NA	0.2001	0.00627	T	C	Postpartum depression || id:finn-b-O15_POSTPART_DEPR	finn-b-O15_POSTPART_DEPR	Postpartum depression	Postpartum depression || ||	TRUE	igd	NA	NA	NA	NA	NA	NA	NA
rs149406657	11	89906884	-0.0416	0.1673	NA	0.8035	0.003066	T	C	Postpartum depression || id:finn-b-O15_POSTPART_DEPR	finn-b-O15_POSTPART_DEPR	Postpartum depression	Postpartum depression || ||	TRUE	igd	NA	NA	NA	NA	NA	NA	NA
rs2000534	11	89917869	-0.0543	0.0505	NA	0.2828	0.03463	A	G	Postpartum depression || id:finn-b-O15_POSTPART_DEPR	finn-b-O15_POSTPART_DEPR	Postpartum depression	Postpartum depression || ||	TRUE	igd	NA	NA	NA	NA	NA	NA	NA
rs12417672	11	90544464	-0.0518	0.0536	NA	0.3343	0.02928	A	G	Postpartum depression || id:finn-b-O15_POSTPART_DEPR	finn-b-O15_POSTPART_DEPR	Postpartum depression	Postpartum depression || ||	TRUE	igd	NA	NA	NA	NA	NA	NA	NA
rs77463687	20	9268815	0.0271	0.0406	NA	0.5049	0.05181	T	C	Postpartum depression || id:finn-b-O15_POSTPART_DEPR	finn-b-O15_POSTPART_DEPR	Postpartum depression	Postpartum depression || ||	TRUE	igd	NA	NA	NA	NA	NA	NA	NA
rs138563436	20	18352766	-0.0172	0.0646	NA	0.79	0.02009	A	G	Postpartum depression || id:finn-b-O15_POSTPART_DEPR	finn-b-O15_POSTPART_DEPR	Postpartum depression	Postpartum depression || ||	TRUE	igd	NA	NA	NA	NA	NA	NA	NA
rs1122099	20	20378932	-0.0199	0.0515	NA	0.6996	0.0332	C	A	Postpartum depression || id:finn-b-O15_POSTPART_DEPR	finn-b-O15_POSTPART_DEPR	Postpartum depression	Postpartum depression || ||	TRUE	igd	NA	NA	NA	NA	NA	NA	NA
rs62219565	20	21432318	-0.304	0.3514	NA	0.387	0.0007311	G	A	Postpartum depression || id:finn-b-O15_POSTPART_DEPR	finn-b-O15_POSTPART_DEPR	Postpartum depression	Postpartum depression || ||	TRUE	igd	NA	NA	NA	NA	NA	NA	NA
rs141891915	20	33134231	-0.1109	0.0647	NA	0.0864709	0.02049	T	C	Postpartum depression || id:finn-b-O15_POSTPART_DEPR	finn-b-O15_POSTPART_DEPR	Postpartum depression	Postpartum depression || ||	TRUE	igd	NA	NA	NA	NA	NA	NA	NA
rs113771417	20	52545921	-0.0647	0.0582	NA	0.2661	0.02543	T	C	Postpartum depression || id:finn-b-O15_POSTPART_DEPR	finn-b-O15_POSTPART_DEPR	Postpartum depression	Postpartum depression || ||	TRUE	igd	NA	NA	NA	NA	NA	NA	NA
rs290427	20	52673829	-0.02	0.0183	NA	0.2728	0.4626	A	G	Postpartum depression || id:finn-b-O15_POSTPART_DEPR	finn-b-O15_POSTPART_DEPR	Postpartum depression	Postpartum depression || ||	TRUE	igd	NA	NA	NA	NA	NA	NA	NA
rs62231282	20	53763491	-0.0689	0.0266	NA	0.00956203	0.1352	C	A	Postpartum depression || id:finn-b-O15_POSTPART_DEPR	finn-b-O15_POSTPART_DEPR	Postpartum depression	Postpartum depression || ||	TRUE	igd	NA	NA	NA	NA	NA	NA	NA
rs2295375	20	55953947	0.0158	0.0697	NA	0.8203	0.01682	A	G	Postpartum depression || id:finn-b-O15_POSTPART_DEPR	finn-b-O15_POSTPART_DEPR	Postpartum depression	Postpartum depression || ||	TRUE	igd	NA	NA	NA	NA	NA	NA	NA
rs113309414	20	56707170	-0.0691	0.1425	NA	0.628001	0.004149	A	G	Postpartum depression || id:finn-b-O15_POSTPART_DEPR	finn-b-O15_POSTPART_DEPR	Postpartum depression	Postpartum depression || ||	TRUE	igd	NA	NA	NA	NA	NA	NA	NA
rs190286502	20	56708884	-0.0692	0.1416	NA	0.6248	0.004179	C	T	Postpartum depression || id:finn-b-O15_POSTPART_DEPR	finn-b-O15_POSTPART_DEPR	Postpartum depression	Postpartum depression || ||	TRUE	igd	NA	NA	NA	NA	NA	NA	NA
rs142764548	20	59567910	0.0753	0.0638	NA	0.2375	0.02113	A	G	Postpartum depression || id:finn-b-O15_POSTPART_DEPR	finn-b-O15_POSTPART_DEPR	Postpartum depression	Postpartum depression || ||	TRUE	igd	NA	NA	NA	NA	NA	NA	NA
rs8122469	20	9126762	0.0034	0.0338	NA	0.9207	0.07771	T	C	Postpartum depression || id:finn-b-O15_POSTPART_DEPR	finn-b-O15_POSTPART_DEPR	Postpartum depression	Postpartum depression || ||	TRUE	igd	NA	NA	NA	NA	NA	NA	NA
rs148845088	20	14508207	-0.0032	0.1181	NA	0.9781	0.00605	T	C	Postpartum depression || id:finn-b-O15_POSTPART_DEPR	finn-b-O15_POSTPART_DEPR	Postpartum depression	Postpartum depression || ||	TRUE	igd	NA	NA	NA	NA	NA	NA	NA
rs6514831	20	17967731	0.0194	0.0191	NA	0.3095	0.3332	G	A	Postpartum depression || id:finn-b-O15_POSTPART_DEPR	finn-b-O15_POSTPART_DEPR	Postpartum depression	Postpartum depression || ||	TRUE	igd	NA	NA	NA	NA	NA	NA	NA
rs6106065	20	19341142	0.0175	0.0678	NA	0.7967	0.01814	T	C	Postpartum depression || id:finn-b-O15_POSTPART_DEPR	finn-b-O15_POSTPART_DEPR	Postpartum depression	Postpartum depression || ||	TRUE	igd	NA	NA	NA	NA	NA	NA	NA
rs62195284	20	23992275	0.1463	0.1085	NA	0.1775	0.007399	T	C	Postpartum depression || id:finn-b-O15_POSTPART_DEPR	finn-b-O15_POSTPART_DEPR	Postpartum depression	Postpartum depression || ||	TRUE	igd	NA	NA	NA	NA	NA	NA	NA
rs146362611	20	24119337	-0.0299	0.1191	NA	0.8016	0.005905	C	T	Postpartum depression || id:finn-b-O15_POSTPART_DEPR	finn-b-O15_POSTPART_DEPR	Postpartum depression	Postpartum depression || ||	TRUE	igd	NA	NA	NA	NA	NA	NA	NA
rs12626019	20	42491910	0.0292	0.0304	NA	0.3378	0.09955	T	G	Postpartum depression || id:finn-b-O15_POSTPART_DEPR	finn-b-O15_POSTPART_DEPR	Postpartum depression	Postpartum depression || ||	TRUE	igd	NA	NA	NA	NA	NA	NA	NA
rs11086060	19	17334410	0.0187	0.0317	NA	0.5561	0.9094	G	C	Postpartum depression || id:finn-b-O15_POSTPART_DEPR	finn-b-O15_POSTPART_DEPR	Postpartum depression	Postpartum depression || ||	TRUE	igd	NA	NA	NA	NA	NA	NA	NA
rs73031506	19	32675263	-0.1203	0.0623	NA	0.0537205	0.02146	A	T	Postpartum depression || id:finn-b-O15_POSTPART_DEPR	finn-b-O15_POSTPART_DEPR	Postpartum depression	Postpartum depression || ||	TRUE	igd	NA	NA	NA	NA	NA	NA	NA
rs186460288	19	34022625	0.0576	0.0785	NA	0.4631	0.01414	T	C	Postpartum depression || id:finn-b-O15_POSTPART_DEPR	finn-b-O15_POSTPART_DEPR	Postpartum depression	Postpartum depression || ||	TRUE	igd	NA	NA	NA	NA	NA	NA	NA
rs8182626	19	37055912	0.1155	0.1001	NA	0.2486	0.008337	C	T	Postpartum depression || id:finn-b-O15_POSTPART_DEPR	finn-b-O15_POSTPART_DEPR	Postpartum depression	Postpartum depression || ||	TRUE	igd	NA	NA	NA	NA	NA	NA	NA
rs61731963	19	38055957	-0.1064	0.1756	NA	0.5447	0.003007	T	C	Postpartum depression || id:finn-b-O15_POSTPART_DEPR	finn-b-O15_POSTPART_DEPR	Postpartum depression	Postpartum depression || ||	TRUE	igd	NA	NA	NA	NA	NA	NA	NA
rs117968873	19	39204981	-0.0073	0.0402	NA	0.8556	0.05256	A	T	Postpartum depression || id:finn-b-O15_POSTPART_DEPR	finn-b-O15_POSTPART_DEPR	Postpartum depression	Postpartum depression || ||	TRUE	igd	NA	NA	NA	NA	NA	NA	NA
rs117871699	19	21504734	-0.0133	0.0422	NA	0.7536	0.0474	A	G	Postpartum depression || id:finn-b-O15_POSTPART_DEPR	finn-b-O15_POSTPART_DEPR	Postpartum depression	Postpartum depression || ||	TRUE	igd	NA	NA	NA	NA	NA	NA	NA
rs138095867	20	15503758	0.0322	0.0537	NA	0.549301	0.0292	G	A	Postpartum depression || id:finn-b-O15_POSTPART_DEPR	finn-b-O15_POSTPART_DEPR	Postpartum depression	Postpartum depression || ||	TRUE	igd	NA	NA	NA	NA	NA	NA	NA
rs145872051	20	16405526	0.0138	0.0702	NA	0.8441	0.01687	G	T	Postpartum depression || id:finn-b-O15_POSTPART_DEPR	finn-b-O15_POSTPART_DEPR	Postpartum depression	Postpartum depression || ||	TRUE	igd	NA	NA	NA	NA	NA	NA	NA
rs6031203	20	42511054	-0.0025	0.0198	NA	0.8978	0.6985	T	C	Postpartum depression || id:finn-b-O15_POSTPART_DEPR	finn-b-O15_POSTPART_DEPR	Postpartum depression	Postpartum depression || ||	TRUE	igd	NA	NA	NA	NA	NA	NA	NA
rs6031527	20	42962691	-0.0273	0.0304	NA	0.3693	0.09792	C	G	Postpartum depression || id:finn-b-O15_POSTPART_DEPR	finn-b-O15_POSTPART_DEPR	Postpartum depression	Postpartum depression || ||	TRUE	igd	NA	NA	NA	NA	NA	NA	NA
rs6131021	20	44765174	0.0567	0.1022	NA	0.579499	0.007971	T	C	Postpartum depression || id:finn-b-O15_POSTPART_DEPR	finn-b-O15_POSTPART_DEPR	Postpartum depression	Postpartum depression || ||	TRUE	igd	NA	NA	NA	NA	NA	NA	NA
rs147933782	20	47955112	-0.0795	0.0892	NA	0.3732	0.01092	G	A	Postpartum depression || id:finn-b-O15_POSTPART_DEPR	finn-b-O15_POSTPART_DEPR	Postpartum depression	Postpartum depression || ||	TRUE	igd	NA	NA	NA	NA	NA	NA	NA
rs117742618	20	6421977	0.1923	0.1159	NA	0.0972389	0.006128	G	C	Postpartum depression || id:finn-b-O15_POSTPART_DEPR	finn-b-O15_POSTPART_DEPR	Postpartum depression	Postpartum depression || ||	TRUE	igd	NA	NA	NA	NA	NA	NA	NA
rs138904904	20	8627084	-0.0046	0.055	NA	0.9332	0.0283	A	C	Postpartum depression || id:finn-b-O15_POSTPART_DEPR	finn-b-O15_POSTPART_DEPR	Postpartum depression	Postpartum depression || ||	TRUE	igd	NA	NA	NA	NA	NA	NA	NA
rs2328215	20	17706482	-0.004	0.0571	NA	0.9436	0.9746	G	C	Postpartum depression || id:finn-b-O15_POSTPART_DEPR	finn-b-O15_POSTPART_DEPR	Postpartum depression	Postpartum depression || ||	TRUE	igd	NA	NA	NA	NA	NA	NA	NA
rs116972743	20	36078984	-0.0511	0.0533	NA	0.3377	0.0305	G	T	Postpartum depression || id:finn-b-O15_POSTPART_DEPR	finn-b-O15_POSTPART_DEPR	Postpartum depression	Postpartum depression || ||	TRUE	igd	NA	NA	NA	NA	NA	NA	NA
rs6065439	20	40807064	-0.0002	0.0455	NA	0.9966	0.04111	T	C	Postpartum depression || id:finn-b-O15_POSTPART_DEPR	finn-b-O15_POSTPART_DEPR	Postpartum depression	Postpartum depression || ||	TRUE	igd	NA	NA	NA	NA	NA	NA	NA
rs143971116	20	41021850	0.0295	0.0539	NA	0.584901	0.02865	T	C	Postpartum depression || id:finn-b-O15_POSTPART_DEPR	finn-b-O15_POSTPART_DEPR	Postpartum depression	Postpartum depression || ||	TRUE	igd	NA	NA	NA	NA	NA	NA	NA
rs146436482	20	44619802	0.2434	0.1788	NA	0.1733	0.002529	T	C	Postpartum depression || id:finn-b-O15_POSTPART_DEPR	finn-b-O15_POSTPART_DEPR	Postpartum depression	Postpartum depression || ||	TRUE	igd	NA	NA	NA	NA	NA	NA	NA
rs6013610	20	51651583	0.0283	0.0198	NA	0.1528	0.7016	G	A	Postpartum depression || id:finn-b-O15_POSTPART_DEPR	finn-b-O15_POSTPART_DEPR	Postpartum depression	Postpartum depression || ||	TRUE	igd	NA	NA	NA	NA	NA	NA	NA
rs12985993	19	18925376	0.0067	0.0213	NA	0.755	0.2387	T	C	Postpartum depression || id:finn-b-O15_POSTPART_DEPR	finn-b-O15_POSTPART_DEPR	Postpartum depression	Postpartum depression || ||	TRUE	igd	NA	NA	NA	NA	NA	NA	NA
rs113279377	19	28914626	0.0446	0.0639	NA	0.4852	0.02035	T	C	Postpartum depression || id:finn-b-O15_POSTPART_DEPR	finn-b-O15_POSTPART_DEPR	Postpartum depression	Postpartum depression || ||	TRUE	igd	NA	NA	NA	NA	NA	NA	NA
rs117014459	19	37406249	0.0469	0.0637	NA	0.4614	0.02086	A	G	Postpartum depression || id:finn-b-O15_POSTPART_DEPR	finn-b-O15_POSTPART_DEPR	Postpartum depression	Postpartum depression || ||	TRUE	igd	NA	NA	NA	NA	NA	NA	NA
rs111615372	19	50773501	-0.0247	0.0221	NA	0.2655	0.2149	T	C	Postpartum depression || id:finn-b-O15_POSTPART_DEPR	finn-b-O15_POSTPART_DEPR	Postpartum depression	Postpartum depression || ||	TRUE	igd	NA	NA	NA	NA	NA	NA	NA
rs6133595	20	8608779	0.0784	0.0679	NA	0.2483	0.01815	G	C	Postpartum depression || id:finn-b-O15_POSTPART_DEPR	finn-b-O15_POSTPART_DEPR	Postpartum depression	Postpartum depression || ||	TRUE	igd	NA	NA	NA	NA	NA	NA	NA
rs117406381	20	23461806	0.0441	0.0462	NA	0.3398	0.04006	A	G	Postpartum depression || id:finn-b-O15_POSTPART_DEPR	finn-b-O15_POSTPART_DEPR	Postpartum depression	Postpartum depression || ||	TRUE	igd	NA	NA	NA	NA	NA	NA	NA
rs11079255	17	54792345	-0.0164	0.0323	NA	0.6101	0.08666	A	G	Postpartum depression || id:finn-b-O15_POSTPART_DEPR	finn-b-O15_POSTPART_DEPR	Postpartum depression	Postpartum depression || ||	TRUE	igd	NA	NA	NA	NA	NA	NA	NA
rs117553376	19	28520627	-0.1229	0.1255	NA	0.3272	0.005433	A	G	Postpartum depression || id:finn-b-O15_POSTPART_DEPR	finn-b-O15_POSTPART_DEPR	Postpartum depression	Postpartum depression || ||	TRUE	igd	NA	NA	NA	NA	NA	NA	NA
rs146961560	19	54533932	-0.1518	0.1157	NA	0.1895	0.006509	C	A	Postpartum depression || id:finn-b-O15_POSTPART_DEPR	finn-b-O15_POSTPART_DEPR	Postpartum depression	Postpartum depression || ||	TRUE	igd	NA	NA	NA	NA	NA	NA	NA
rs28665982	19	54584651	-0.0422	0.0384	NA	0.2721	0.05965	C	A	Postpartum depression || id:finn-b-O15_POSTPART_DEPR	finn-b-O15_POSTPART_DEPR	Postpartum depression	Postpartum depression || ||	TRUE	igd	NA	NA	NA	NA	NA	NA	NA
rs2238437	16	4026238	0.0106	0.0572	NA	0.8525	0.0256	T	C	Postpartum depression || id:finn-b-O15_POSTPART_DEPR	finn-b-O15_POSTPART_DEPR	Postpartum depression	Postpartum depression || ||	TRUE	igd	NA	NA	NA	NA	NA	NA	NA
rs75669159	16	6867280	-0.0118	0.1116	NA	0.9157	0.006803	C	G	Postpartum depression || id:finn-b-O15_POSTPART_DEPR	finn-b-O15_POSTPART_DEPR	Postpartum depression	Postpartum depression || ||	TRUE	igd	NA	NA	NA	NA	NA	NA	NA
rs8049001	16	6874468	0.0084	0.0181	NA	0.6413	0.4938	C	T	Postpartum depression || id:finn-b-O15_POSTPART_DEPR	finn-b-O15_POSTPART_DEPR	Postpartum depression	Postpartum depression || ||	TRUE	igd	NA	NA	NA	NA	NA	NA	NA
rs150507870	16	12264171	-0.0184	0.0545	NA	0.7357	0.02813	G	A	Postpartum depression || id:finn-b-O15_POSTPART_DEPR	finn-b-O15_POSTPART_DEPR	Postpartum depression	Postpartum depression || ||	TRUE	igd	NA	NA	NA	NA	NA	NA	NA
rs75066989	16	25475642	0.1138	0.0657	NA	0.0831591	0.01933	C	T	Postpartum depression || id:finn-b-O15_POSTPART_DEPR	finn-b-O15_POSTPART_DEPR	Postpartum depression	Postpartum depression || ||	TRUE	igd	NA	NA	NA	NA	NA	NA	NA
rs185509930	16	28057830	0.1193	0.1101	NA	0.2786	0.00697	G	A	Postpartum depression || id:finn-b-O15_POSTPART_DEPR	finn-b-O15_POSTPART_DEPR	Postpartum depression	Postpartum depression || ||	TRUE	igd	NA	NA	NA	NA	NA	NA	NA
rs143485673	16	29346961	-0.0236	0.0755	NA	0.754699	0.01482	A	G	Postpartum depression || id:finn-b-O15_POSTPART_DEPR	finn-b-O15_POSTPART_DEPR	Postpartum depression	Postpartum depression || ||	TRUE	igd	NA	NA	NA	NA	NA	NA	NA
rs117173234	16	51641897	-0.0332	0.0496	NA	0.5029	0.03458	A	G	Postpartum depression || id:finn-b-O15_POSTPART_DEPR	finn-b-O15_POSTPART_DEPR	Postpartum depression	Postpartum depression || ||	TRUE	igd	NA	NA	NA	NA	NA	NA	NA
rs117829204	16	53960938	-0.3204	0.1557	NA	0.0396296	0.003453	G	A	Postpartum depression || id:finn-b-O15_POSTPART_DEPR	finn-b-O15_POSTPART_DEPR	Postpartum depression	Postpartum depression || ||	TRUE	igd	NA	NA	NA	NA	NA	NA	NA
rs111303131	16	54768915	-0.0187	0.0386	NA	0.6283	0.05842	A	G	Postpartum depression || id:finn-b-O15_POSTPART_DEPR	finn-b-O15_POSTPART_DEPR	Postpartum depression	Postpartum depression || ||	TRUE	igd	NA	NA	NA	NA	NA	NA	NA
rs144717183	15	98547088	0.012	0.0258	NA	0.6418	0.8567	G	T	Postpartum depression || id:finn-b-O15_POSTPART_DEPR	finn-b-O15_POSTPART_DEPR	Postpartum depression	Postpartum depression || ||	TRUE	igd	NA	NA	NA	NA	NA	NA	NA
rs17135053	16	7711896	-0.0509	0.0438	NA	0.2452	0.04336	T	G	Postpartum depression || id:finn-b-O15_POSTPART_DEPR	finn-b-O15_POSTPART_DEPR	Postpartum depression	Postpartum depression || ||	TRUE	igd	NA	NA	NA	NA	NA	NA	NA
rs112581260	16	8088906	-0.0416	0.0625	NA	0.5061	0.02273	T	C	Postpartum depression || id:finn-b-O15_POSTPART_DEPR	finn-b-O15_POSTPART_DEPR	Postpartum depression	Postpartum depression || ||	TRUE	igd	NA	NA	NA	NA	NA	NA	NA
rs11866156	16	15827146	-0.1008	0.0551	NA	0.0676005	0.02706	A	G	Postpartum depression || id:finn-b-O15_POSTPART_DEPR	finn-b-O15_POSTPART_DEPR	Postpartum depression	Postpartum depression || ||	TRUE	igd	NA	NA	NA	NA	NA	NA	NA
rs117711148	16	17646419	-0.0253	0.0431	NA	0.557	0.04644	A	C	Postpartum depression || id:finn-b-O15_POSTPART_DEPR	finn-b-O15_POSTPART_DEPR	Postpartum depression	Postpartum depression || ||	TRUE	igd	NA	NA	NA	NA	NA	NA	NA
rs151176728	16	20582118	-0.0257	0.0844	NA	0.761001	0.01135	G	C	Postpartum depression || id:finn-b-O15_POSTPART_DEPR	finn-b-O15_POSTPART_DEPR	Postpartum depression	Postpartum depression || ||	TRUE	igd	NA	NA	NA	NA	NA	NA	NA
rs1420292	16	54556516	-0.0028	0.0245	NA	0.9086	0.1643	A	G	Postpartum depression || id:finn-b-O15_POSTPART_DEPR	finn-b-O15_POSTPART_DEPR	Postpartum depression	Postpartum depression || ||	TRUE	igd	NA	NA	NA	NA	NA	NA	NA
rs76573320	16	77158330	-0.0524	0.0436	NA	0.229	0.04521	T	G	Postpartum depression || id:finn-b-O15_POSTPART_DEPR	finn-b-O15_POSTPART_DEPR	Postpartum depression	Postpartum depression || ||	TRUE	igd	NA	NA	NA	NA	NA	NA	NA
rs77511160	16	78993095	0.0737	0.1185	NA	0.533801	0.006402	T	C	Postpartum depression || id:finn-b-O15_POSTPART_DEPR	finn-b-O15_POSTPART_DEPR	Postpartum depression	Postpartum depression || ||	TRUE	igd	NA	NA	NA	NA	NA	NA	NA
rs6564663	16	79391517	0.0443	0.018	NA	0.0139101	0.4946	C	T	Postpartum depression || id:finn-b-O15_POSTPART_DEPR	finn-b-O15_POSTPART_DEPR	Postpartum depression	Postpartum depression || ||	TRUE	igd	NA	NA	NA	NA	NA	NA	NA
rs142186138	16	79596588	0.0314	0.0652	NA	0.6303	0.01975	G	C	Postpartum depression || id:finn-b-O15_POSTPART_DEPR	finn-b-O15_POSTPART_DEPR	Postpartum depression	Postpartum depression || ||	TRUE	igd	NA	NA	NA	NA	NA	NA	NA
rs12918117	16	80328604	-0.0037	0.0183	NA	0.841	0.4285	A	C	Postpartum depression || id:finn-b-O15_POSTPART_DEPR	finn-b-O15_POSTPART_DEPR	Postpartum depression	Postpartum depression || ||	TRUE	igd	NA	NA	NA	NA	NA	NA	NA
rs139843401	16	81438338	-0.0035	0.0969	NA	0.9708	0.009193	A	G	Postpartum depression || id:finn-b-O15_POSTPART_DEPR	finn-b-O15_POSTPART_DEPR	Postpartum depression	Postpartum depression || ||	TRUE	igd	NA	NA	NA	NA	NA	NA	NA
rs113811688	16	81474049	0.0309	0.0399	NA	0.4377	0.05558	C	T	Postpartum depression || id:finn-b-O15_POSTPART_DEPR	finn-b-O15_POSTPART_DEPR	Postpartum depression	Postpartum depression || ||	TRUE	igd	NA	NA	NA	NA	NA	NA	NA
rs76335331	16	81704526	0.0201	0.0235	NA	0.3931	0.1803	T	C	Postpartum depression || id:finn-b-O15_POSTPART_DEPR	finn-b-O15_POSTPART_DEPR	Postpartum depression	Postpartum depression || ||	TRUE	igd	NA	NA	NA	NA	NA	NA	NA
rs146510374	16	82546709	-0.0295	0.0471	NA	0.5316	0.03835	A	G	Postpartum depression || id:finn-b-O15_POSTPART_DEPR	finn-b-O15_POSTPART_DEPR	Postpartum depression	Postpartum depression || ||	TRUE	igd	NA	NA	NA	NA	NA	NA	NA
rs74676455	16	82610621	0.008	0.0483	NA	0.8678	0.03687	A	G	Postpartum depression || id:finn-b-O15_POSTPART_DEPR	finn-b-O15_POSTPART_DEPR	Postpartum depression	Postpartum depression || ||	TRUE	igd	NA	NA	NA	NA	NA	NA	NA
rs75486406	16	85778866	-0.0153	0.0532	NA	0.7733	0.02968	A	C	Postpartum depression || id:finn-b-O15_POSTPART_DEPR	finn-b-O15_POSTPART_DEPR	Postpartum depression	Postpartum depression || ||	TRUE	igd	NA	NA	NA	NA	NA	NA	NA
rs74470468	16	58132535	0.022	0.0424	NA	0.6046	0.04869	A	G	Postpartum depression || id:finn-b-O15_POSTPART_DEPR	finn-b-O15_POSTPART_DEPR	Postpartum depression	Postpartum depression || ||	TRUE	igd	NA	NA	NA	NA	NA	NA	NA
rs140370477	16	58500068	0.0111	0.0599	NA	0.853	0.02451	C	G	Postpartum depression || id:finn-b-O15_POSTPART_DEPR	finn-b-O15_POSTPART_DEPR	Postpartum depression	Postpartum depression || ||	TRUE	igd	NA	NA	NA	NA	NA	NA	NA
rs7191133	16	62099743	0.0171	0.0672	NA	0.7988	0.01883	C	T	Postpartum depression || id:finn-b-O15_POSTPART_DEPR	finn-b-O15_POSTPART_DEPR	Postpartum depression	Postpartum depression || ||	TRUE	igd	NA	NA	NA	NA	NA	NA	NA
rs79245887	16	65522001	-0.0946	0.0729	NA	0.1948	0.01601	A	G	Postpartum depression || id:finn-b-O15_POSTPART_DEPR	finn-b-O15_POSTPART_DEPR	Postpartum depression	Postpartum depression || ||	TRUE	igd	NA	NA	NA	NA	NA	NA	NA
rs2106255	16	72991057	0.0123	0.0299	NA	0.6801	0.102	T	G	Postpartum depression || id:finn-b-O15_POSTPART_DEPR	finn-b-O15_POSTPART_DEPR	Postpartum depression	Postpartum depression || ||	TRUE	igd	NA	NA	NA	NA	NA	NA	NA
rs183944353	16	73524953	0.3646	0.2447	NA	0.1362	0.001603	C	T	Postpartum depression || id:finn-b-O15_POSTPART_DEPR	finn-b-O15_POSTPART_DEPR	Postpartum depression	Postpartum depression || ||	TRUE	igd	NA	NA	NA	NA	NA	NA	NA
rs190010528	16	87854768	0.1842	0.0902	NA	0.0410696	0.01024	T	C	Postpartum depression || id:finn-b-O15_POSTPART_DEPR	finn-b-O15_POSTPART_DEPR	Postpartum depression	Postpartum depression || ||	TRUE	igd	NA	NA	NA	NA	NA	NA	NA
rs78433103	16	88472857	-0.0541	0.0559	NA	0.3329	0.02794	T	C	Postpartum depression || id:finn-b-O15_POSTPART_DEPR	finn-b-O15_POSTPART_DEPR	Postpartum depression	Postpartum depression || ||	TRUE	igd	NA	NA	NA	NA	NA	NA	NA
[truncated: 15,705 more rows]

## Sheet: Sheet3
The full results and detailed data of the MR analysis are contained
[truncated: 1,690 more rows]

## Sheet: Sheet4
The result of Cochran’s IVW Q test
id.exposure	id.outcome	outcome	exposure	method	Q	Q_df	Q_pval
[truncated: 18 more rows]

## Sheet: Sheet5
The result of MR-Egger regression intercept analysis
[truncated: 10 more rows]

[truncated: 1 more sheets: Sheet6]
